# Supplementary material for: L2HGDH Missense Variant in a Cat with L-2-Hydroxyglutaric Aciduria
Source: Genes (Basel). 2021 May 1;12(5):682. doi: 10.3390/genes12050682 (PMC8147296; doi:10.3390/genes12050682)
Supplement: Supplementary file 1 [file genes-12-00682-s001.zip]

Archive with 2 entries (2 files):
- Table_S1_Public_Genomes.xlsx
- Table_S2_Private_Variants.xlsx
