# Supplementary material for: L2HGDH Missense Variant in a Cat with L-2-Hydroxyglutaric Aciduria
Source: Genes (Basel). 2021 May 1;12(5):682. doi: 10.3390/genes12050682 (PMC8147296; doi:10.3390/genes12050682)
Supplement: Supplementary file 1 [file genes-12-00682-s001.zip › Table_S2_Private_Variants.xlsx]

## Sheet: Private homozygous variants
Table S2. Private variants in the sequenced cat affected with L-2-hydroxyglutaric aciduria. Private variants were obtained by filtering all variants that were present at least once in 48 control genomes. This resulted in 11'860 homozygous and 69'034 heterozygous private variants for the affected cat. Please note that variants are listed multiple times, if they have predicted effects on more than …
#CHROM	POS	REF	ALT	FILTER	EFFECT	IMPACT	GENE	GENEID	FEATURE	FEATUREID	BIOTYPE	RANK	HGVS_C	HGVS_P
chrA1	1603256	TA	T	PASS	intergenic_region	MODIFIER	CRYL1-LOC109493944	101092816-109493944	intergenic_region	101092816-109493944		-1	n.1603257delA
chrA1	6844562	C	CTTGTT	PASS	intron_variant	MODIFIER	USP12	101097289	transcript	XM_023250229.1	protein_coding	2	c.130-27_130-26insAACAA
chrA1	6844562	C	CTTGTT	PASS	intron_variant	MODIFIER	USP12	101097289	transcript	XM_023250221.1	protein_coding	1	c.-18+289_-18+290insAACAA
chrA1	6844562	C	CTTGTT	PASS	intron_variant	MODIFIER	USP12	101097289	transcript	XM_023250224.1	protein_coding	2	c.-17-9214_-17-9213insAACAA
chrA1	6844562	C	CTTGTT	PASS	intron_variant	MODIFIER	USP12	101097289	transcript	XM_023250218.1	protein_coding	2	c.-17-9214_-17-9213insAACAA
chrA1	9958570	C	CA	PASS	upstream_gene_variant	MODIFIER	ALOX5AP	101090316	transcript	XM_011282720.3	protein_coding	-1	c.-2674_-2673insA
chrA1	9958570	C	CA	PASS	upstream_gene_variant	MODIFIER	ALOX5AP	101090316	transcript	XM_011282769.2	protein_coding	-1	c.-2674_-2673insA
chrA1	9958570	C	CA	PASS	upstream_gene_variant	MODIFIER	ALOX5AP	101090316	transcript	XM_011282835.3	protein_coding	-1	c.-2674_-2673insA
chrA1	9958570	C	CA	PASS	upstream_gene_variant	MODIFIER	ALOX5AP	101090316	transcript	XM_006927193.4	protein_coding	-1	c.-2674_-2673insA
chrA1	9958570	C	CA	PASS	intergenic_region	MODIFIER	LOC111559523-ALOX5AP	111559523-101090316	intergenic_region	111559523-101090316		-1	n.9958570_9958571insA
chrA1	11645188	AT	A	PASS	intron_variant	MODIFIER	N4BP2L1	101080502	transcript	XM_023250585.1	protein_coding	1	c.194+10032delA
chrA1	11645188	AT	A	PASS	intron_variant	MODIFIER	N4BP2L1	101080502	transcript	XM_023250588.1	protein_coding	1	c.194+10032delA
chrA1	11645188	AT	A	PASS	intron_variant	MODIFIER	N4BP2L1	101080502	transcript	XM_023250587.1	protein_coding	1	c.194+10032delA
chrA1	11718438	G	GA	PASS	intron_variant	MODIFIER	N4BP2L2	101080934	transcript	XM_006927220.4	protein_coding	4	c.1473+50_1473+51insT
chrA1	11718438	G	GA	PASS	intron_variant	MODIFIER	N4BP2L2	101080934	transcript	XM_019825150.2	protein_coding	4	c.1473+50_1473+51insT
chrA1	11795307	T	C	PASS	intron_variant	MODIFIER	PDS5B	101082367	transcript	XM_023250592.1	protein_coding	1	c.-20+26228T>C
chrA1	11795307	T	C	PASS	intron_variant	MODIFIER	PDS5B	101082367	transcript	XM_023250597.1	protein_coding	1	c.-20+26228T>C
chrA1	11795307	T	C	PASS	intron_variant	MODIFIER	PDS5B	101082367	transcript	XM_023250605.1	protein_coding	1	c.-20+26228T>C
chrA1	11795307	T	C	PASS	intron_variant	MODIFIER	PDS5B	101082367	transcript	XM_023250593.1	protein_coding	1	c.-20+26228T>C
chrA1	11795307	T	C	PASS	intron_variant	MODIFIER	PDS5B	101082367	transcript	XM_023250601.1	protein_coding	1	c.-20+26228T>C
chrA1	15671904	A	G	PASS	intron_variant	MODIFIER	SMAD9	101085942	transcript	XM_023250900.1	protein_coding	8	c.1261-4898T>C
chrA1	15671904	A	G	PASS	intron_variant	MODIFIER	SMAD9	101085942	transcript	XM_023250904.1	protein_coding	7	c.1150-4898T>C
chrA1	15671904	A	G	PASS	intron_variant	MODIFIER	SMAD9	101085942	transcript	XM_023250902.1	protein_coding	7	c.1261-4898T>C
chrA1	15671904	A	G	PASS	intron_variant	MODIFIER	SMAD9	101085942	transcript	XM_023250903.1	protein_coding	6	c.1261-4898T>C
chrA1	15671904	A	G	PASS	intron_variant	MODIFIER	SMAD9	101085942	transcript	XM_023250901.1	protein_coding	7	c.1261-4898T>C
chrA1	15671904	A	G	PASS	intron_variant	MODIFIER	SMAD9	101085942	transcript	XR_002740780.1	pseudogene	8	n.1809-4898T>C
chrA1	17428854	GA	G	PASS	intron_variant	MODIFIER	FREM2	101087292	transcript	XM_003980340.5	protein_coding	17	c.8185+436delA
chrA1	17428854	GA	G	PASS	intron_variant	MODIFIER	FREM2	101087292	transcript	XM_023250973.1	protein_coding	17	c.8185+436delA
chrA1	19204774	T	C	PASS	intron_variant	MODIFIER	LOC101096867	101096867	transcript	XM_019825824.2	protein_coding	10	c.425+3679A>G
chrA1	19204774	T	C	PASS	intron_variant	MODIFIER	LOC101096867	101096867	transcript	XM_011284412.3	protein_coding	8	c.332+3679A>G
chrA1	19204774	T	C	PASS	intron_variant	MODIFIER	LOC101096867	101096867	transcript	XM_023251097.1	protein_coding	10	c.425+3679A>G
chrA1	19204774	T	C	PASS	intron_variant	MODIFIER	LOC101096867	101096867	transcript	XM_019825849.2	protein_coding	9	c.371+3679A>G
chrA1	19204833	G	A	PASS	intron_variant	MODIFIER	LOC101096867	101096867	transcript	XM_019825824.2	protein_coding	10	c.425+3620C>T
chrA1	19204833	G	A	PASS	intron_variant	MODIFIER	LOC101096867	101096867	transcript	XM_011284412.3	protein_coding	8	c.332+3620C>T
chrA1	19204833	G	A	PASS	intron_variant	MODIFIER	LOC101096867	101096867	transcript	XM_023251097.1	protein_coding	10	c.425+3620C>T
chrA1	19204833	G	A	PASS	intron_variant	MODIFIER	LOC101096867	101096867	transcript	XM_019825849.2	protein_coding	9	c.371+3620C>T
chrA1	27273702	G	A	PASS	downstream_gene_variant	MODIFIER	LOC101086778	101086778	transcript	101086778	pseudogene	-1	n.*3747C>T
chrA1	27273702	G	A	PASS	intron_variant	MODIFIER	ENOX1	101089320	transcript	XM_019827068.2	protein_coding	3	c.-203-37863G>A
chrA1	27273702	G	A	PASS	intron_variant	MODIFIER	ENOX1	101089320	transcript	XM_023251831.1	protein_coding	4	c.-203-37863G>A
chrA1	27273702	G	A	PASS	intron_variant	MODIFIER	ENOX1	101089320	transcript	XM_023251825.1	protein_coding	4	c.-203-37863G>A
chrA1	27273702	G	A	PASS	intron_variant	MODIFIER	ENOX1	101089320	transcript	XM_023251835.1	protein_coding	4	c.-203-37863G>A
chrA1	27273702	G	A	PASS	intron_variant	MODIFIER	ENOX1	101089320	transcript	XM_019827075.2	protein_coding	2	c.-203-37863G>A
chrA1	27273702	G	A	PASS	intron_variant	MODIFIER	ENOX1	101089320	transcript	XM_023251799.1	protein_coding	4	c.-203-37863G>A
chrA1	27273702	G	A	PASS	intron_variant	MODIFIER	ENOX1	101089320	transcript	XM_023251815.1	protein_coding	4	c.-203-37863G>A
chrA1	27273702	G	A	PASS	intron_variant	MODIFIER	ENOX1	101089320	transcript	XM_023251820.1	protein_coding	4	c.-203-37863G>A
chrA1	27273702	G	A	PASS	intron_variant	MODIFIER	ENOX1	101089320	transcript	XM_023251828.1	protein_coding	4	c.-203-37863G>A
chrA1	27273702	G	A	PASS	intron_variant	MODIFIER	ENOX1	101089320	transcript	XM_023251834.1	protein_coding	4	c.-275-37863G>A
chrA1	27273702	G	A	PASS	intron_variant	MODIFIER	ENOX1	101089320	transcript	XM_023251807.1	protein_coding	4	c.-203-37863G>A
chrA1	32437317	C	T	PASS	intergenic_region	MODIFIER	LOC111556764-LOC101093073	111556764-101093073	intergenic_region	111556764-101093073		-1	n.32437317C>T
chrA1	33378321	T	A	PASS	intergenic_region	MODIFIER	LOC101093574-LOC101094319	101093574-101094319	intergenic_region	101093574-101094319		-1	n.33378321T>A
chrA1	33927718	C	T	PASS	upstream_gene_variant	MODIFIER	LOC109498720	109498720	transcript	109498720	pseudogene	-1	n.-4427G>A
chrA1	33927718	C	T	PASS	intergenic_region	MODIFIER	LOC109498720-PCDH17	109498720-101093827	intergenic_region	109498720-101093827		-1	n.33927718C>T
chrA1	34939873	A	C	PASS	intergenic_region	MODIFIER	LOC101095306-LOC111559877	101095306-111559877	intergenic_region	101095306-111559877		-1	n.34939873A>C
chrA1	35319121	C	T	PASS	intergenic_region	MODIFIER	LOC101095306-LOC111559877	101095306-111559877	intergenic_region	101095306-111559877		-1	n.35319121C>T
chrA1	35433394	C	T	PASS	intergenic_region	MODIFIER	LOC101095306-LOC111559877	101095306-111559877	intergenic_region	101095306-111559877		-1	n.35433394C>T
chrA1	35746116	A	T	PASS	intergenic_region	MODIFIER	LOC109498269-LOC101096782	109498269-101096782	intergenic_region	109498269-101096782		-1	n.35746116A>T
chrA1	36354497	A	C	PASS	upstream_gene_variant	MODIFIER	DIAPH3	101095543	transcript	XM_006927330.4	protein_coding	-1	c.-4400T>G
chrA1	36354497	A	C	PASS	upstream_gene_variant	MODIFIER	DIAPH3	101095543	transcript	XM_023252114.1	protein_coding	-1	c.-4400T>G
chrA1	36354497	A	C	PASS	upstream_gene_variant	MODIFIER	DIAPH3	101095543	transcript	XM_019827642.2	protein_coding	-1	c.-4400T>G
chrA1	36354497	A	C	PASS	upstream_gene_variant	MODIFIER	DIAPH3	101095543	transcript	XM_023252126.1	protein_coding	-1	c.-4400T>G
chrA1	36354497	A	C	PASS	upstream_gene_variant	MODIFIER	DIAPH3	101095543	transcript	XM_019827645.2	protein_coding	-1	c.-4400T>G
chrA1	36354497	A	C	PASS	intergenic_region	MODIFIER	DIAPH3-LOC101097038	101095543-101097038	intergenic_region	101095543-101097038		-1	n.36354497A>C
chrA1	36367687	G	A	PASS	intergenic_region	MODIFIER	DIAPH3-LOC101097038	101095543-101097038	intergenic_region	101095543-101097038		-1	n.36367687G>A
chrA1	36415662	GT	G	PASS	intergenic_region	MODIFIER	DIAPH3-LOC101097038	101095543-101097038	intergenic_region	101095543-101097038		-1	n.36415663delT
chrA1	36425650	G	A	PASS	intergenic_region	MODIFIER	DIAPH3-LOC101097038	101095543-101097038	intergenic_region	101095543-101097038		-1	n.36425650G>A
chrA1	36426919	G	A	PASS	intergenic_region	MODIFIER	DIAPH3-LOC101097038	101095543-101097038	intergenic_region	101095543-101097038		-1	n.36426919G>A
chrA1	36461657	G	A	PASS	intergenic_region	MODIFIER	DIAPH3-LOC101097038	101095543-101097038	intergenic_region	101095543-101097038		-1	n.36461657G>A
chrA1	36462403	A	G	PASS	intergenic_region	MODIFIER	DIAPH3-LOC101097038	101095543-101097038	intergenic_region	101095543-101097038		-1	n.36462403A>G
chrA1	36473215	T	TA	PASS	intergenic_region	MODIFIER	DIAPH3-LOC101097038	101095543-101097038	intergenic_region	101095543-101097038		-1	n.36473215_36473216insA
chrA1	36510289	GAAGT	G	PASS	intergenic_region	MODIFIER	DIAPH3-LOC101097038	101095543-101097038	intergenic_region	101095543-101097038		-1	n.36510290_36510293delAAGT
chrA1	36536128	G	A	PASS	intergenic_region	MODIFIER	DIAPH3-LOC101097038	101095543-101097038	intergenic_region	101095543-101097038		-1	n.36536128G>A
chrA1	36595714	T	A	PASS	intron_variant	MODIFIER	TDRD3	101096281	transcript	XM_023252137.1	protein_coding	1	c.41+28498T>A
chrA1	36595714	T	A	PASS	intron_variant	MODIFIER	TDRD3	101096281	transcript	XM_023252161.1	protein_coding	1	c.41+28498T>A
chrA1	36595714	T	A	PASS	intron_variant	MODIFIER	TDRD3	101096281	transcript	XM_023252149.1	protein_coding	1	c.41+28498T>A
chrA1	36595714	T	A	PASS	intron_variant	MODIFIER	TDRD3	101096281	transcript	XM_023252140.1	protein_coding	1	c.41+28498T>A
chrA1	36595714	T	A	PASS	intron_variant	MODIFIER	TDRD3	101096281	transcript	XM_023252153.1	protein_coding	1	c.41+28498T>A
chrA1	36595714	T	A	PASS	intron_variant	MODIFIER	TDRD3	101096281	transcript	XM_023252159.1	protein_coding	1	c.41+28498T>A
chrA1	36618672	G	A	PASS	intron_variant	MODIFIER	TDRD3	101096281	transcript	XM_023252137.1	protein_coding	1	c.42-8253G>A
chrA1	36618672	G	A	PASS	intron_variant	MODIFIER	TDRD3	101096281	transcript	XM_023252161.1	protein_coding	1	c.42-8253G>A
chrA1	36618672	G	A	PASS	intron_variant	MODIFIER	TDRD3	101096281	transcript	XM_023252149.1	protein_coding	1	c.42-8253G>A
chrA1	36618672	G	A	PASS	intron_variant	MODIFIER	TDRD3	101096281	transcript	XM_023252140.1	protein_coding	1	c.42-8253G>A
chrA1	36618672	G	A	PASS	intron_variant	MODIFIER	TDRD3	101096281	transcript	XM_023252153.1	protein_coding	1	c.42-8253G>A
chrA1	36618672	G	A	PASS	intron_variant	MODIFIER	TDRD3	101096281	transcript	XM_023252159.1	protein_coding	1	c.42-8253G>A
chrA1	36637179	A	G	PASS	intron_variant	MODIFIER	TDRD3	101096281	transcript	XM_023252137.1	protein_coding	3	c.192+4821A>G
chrA1	36637179	A	G	PASS	intron_variant	MODIFIER	TDRD3	101096281	transcript	XM_023252161.1	protein_coding	3	c.192+4821A>G
chrA1	36637179	A	G	PASS	intron_variant	MODIFIER	TDRD3	101096281	transcript	XM_023252149.1	protein_coding	3	c.192+4821A>G
chrA1	36637179	A	G	PASS	intron_variant	MODIFIER	TDRD3	101096281	transcript	XM_023252140.1	protein_coding	3	c.192+4821A>G
chrA1	36637179	A	G	PASS	intron_variant	MODIFIER	TDRD3	101096281	transcript	XM_023252153.1	protein_coding	3	c.192+4821A>G
chrA1	36637179	A	G	PASS	intron_variant	MODIFIER	TDRD3	101096281	transcript	XM_023252159.1	protein_coding	3	c.192+4821A>G
chrA1	36637179	A	G	PASS	intron_variant	MODIFIER	TDRD3	101096281	transcript	XM_019827665.1	protein_coding	2	c.-88+4821A>G
chrA1	36820157	T	G	PASS	intergenic_region	MODIFIER	LOC101097292-LOC101096532	101097292-101096532	intergenic_region	101097292-101096532		-1	n.36820157T>G
chrA1	36934337	A	G	PASS	intergenic_region	MODIFIER	LOC101097292-LOC101096532	101097292-101096532	intergenic_region	101097292-101096532		-1	n.36934337A>G
chrA1	36938321	C	T	PASS	intergenic_region	MODIFIER	LOC101097292-LOC101096532	101097292-101096532	intergenic_region	101097292-101096532		-1	n.36938321C>T
chrA1	36974807	G	T	PASS	intergenic_region	MODIFIER	LOC101097292-LOC101096532	101097292-101096532	intergenic_region	101097292-101096532		-1	n.36974807G>T
chrA1	37191934	T	A	PASS	intergenic_region	MODIFIER	LOC101096532-LOC111557080	101096532-111557080	intergenic_region	101096532-111557080		-1	n.37191934T>A
chrA1	37298132	G	A	PASS	intergenic_region	MODIFIER	LOC101097536-LOC109492570	101097536-109492570	intergenic_region	101097536-109492570		-1	n.37298132G>A
chrA1	37399354	G	A	PASS	intergenic_region	MODIFIER	LOC109492570-PCDH20	109492570-101097779	intergenic_region	109492570-101097779		-1	n.37399354G>A
chrA1	37423075	C	CA	PASS	intergenic_region	MODIFIER	LOC109492570-PCDH20	109492570-101097779	intergenic_region	109492570-101097779		-1	n.37423075_37423076insA
chrA1	37701538	G	A	PASS	intergenic_region	MODIFIER	LOC109492573-LOC101098027	109492573-101098027	intergenic_region	109492573-101098027		-1	n.37701538G>A
chrA1	37707925	A	G	PASS	intergenic_region	MODIFIER	LOC109492573-LOC101098027	109492573-101098027	intergenic_region	109492573-101098027		-1	n.37707925A>G
chrA1	37797570	T	TTTTTTTTTTTCAACGTTTATTTATTTTTGGGACAGAGAGAGACAGAGCATGA	PASS	intergenic_region	MODIFIER	LOC109492573-LOC101098027	109492573-101098027	intergenic_region	109492573-101098027		-1	n.37797570_37797571insTTTTTTTTTTCAACGTTTATTTATTTTTGGGACAGAGAGAGACAGAGCATGA
chrA1	37798461	TTTTG	T	PASS	intergenic_region	MODIFIER	LOC109492573-LOC101098027	109492573-101098027	intergenic_region	109492573-101098027		-1	n.37798462_37798465delTTTG
chrA1	38251103	C	A	PASS	intergenic_region	MODIFIER	LOC111556957-LOC101098276	111556957-101098276	intergenic_region	111556957-101098276		-1	n.38251103C>A
chrA1	38594201	C	A	PASS	intergenic_region	MODIFIER	LOC101098510-LOC111557056	101098510-111557056	intergenic_region	101098510-111557056		-1	n.38594201C>A
chrA1	38645390	T	C	PASS	intergenic_region	MODIFIER	LOC101098510-LOC111557056	101098510-111557056	intergenic_region	101098510-111557056		-1	n.38645390T>C
chrA1	38716728	G	A	PASS	intergenic_region	MODIFIER	LOC101098510-LOC111557056	101098510-111557056	intergenic_region	101098510-111557056		-1	n.38716728G>A
chrA1	38726833	A	C	PASS	intergenic_region	MODIFIER	LOC101098510-LOC111557056	101098510-111557056	intergenic_region	101098510-111557056		-1	n.38726833A>C
chrA1	38781986	C	T	PASS	intergenic_region	MODIFIER	LOC101098510-LOC111557056	101098510-111557056	intergenic_region	101098510-111557056		-1	n.38781986C>T
chrA1	38815222	G	T	PASS	intergenic_region	MODIFIER	LOC101098510-LOC111557056	101098510-111557056	intergenic_region	101098510-111557056		-1	n.38815222G>T
chrA1	38932979	T	A	PASS	intergenic_region	MODIFIER	LOC111557056-LOC109498895	111557056-109498895	intergenic_region	111557056-109498895		-1	n.38932979T>A
chrA1	38988736	G	C	PASS	intergenic_region	MODIFIER	LOC111557056-LOC109498895	111557056-109498895	intergenic_region	111557056-109498895		-1	n.38988736G>C
chrA1	39150661	G	A	PASS	intergenic_region	MODIFIER	LOC109498895-LOC101099012	109498895-101099012	intergenic_region	109498895-101099012		-1	n.39150661G>A
chrA1	39176316	G	A	PASS	intergenic_region	MODIFIER	LOC109498895-LOC101099012	109498895-101099012	intergenic_region	109498895-101099012		-1	n.39176316G>A
chrA1	39300992	G	T	PASS	intergenic_region	MODIFIER	LOC109498895-LOC101099012	109498895-101099012	intergenic_region	109498895-101099012		-1	n.39300992G>T
chrA1	39648671	A	T	PASS	intergenic_region	MODIFIER	LOC101099265-LOC111559890	101099265-111559890	intergenic_region	101099265-111559890		-1	n.39648671A>T
chrA1	39850131	G	A	PASS	intergenic_region	MODIFIER	LOC101100274-LOC101100533	101100274-101100533	intergenic_region	101100274-101100533		-1	n.39850131G>A
chrA1	39882302	G	A	PASS	intergenic_region	MODIFIER	LOC101100274-LOC101100533	101100274-101100533	intergenic_region	101100274-101100533		-1	n.39882302G>A
chrA1	39944979	CA	C	PASS	intergenic_region	MODIFIER	LOC101100274-LOC101100533	101100274-101100533	intergenic_region	101100274-101100533		-1	n.39944980delA
chrA1	39966661	G	T	PASS	intergenic_region	MODIFIER	LOC101100274-LOC101100533	101100274-101100533	intergenic_region	101100274-101100533		-1	n.39966661G>T
chrA1	39993386	G	GT	PASS	intergenic_region	MODIFIER	LOC101100274-LOC101100533	101100274-101100533	intergenic_region	101100274-101100533		-1	n.39993386_39993387insT
chrA1	39994471	T	TTA	PASS	intergenic_region	MODIFIER	LOC101100274-LOC101100533	101100274-101100533	intergenic_region	101100274-101100533		-1	n.39994471_39994472insTA
chrA1	40002317	C	T	PASS	intergenic_region	MODIFIER	LOC101100274-LOC101100533	101100274-101100533	intergenic_region	101100274-101100533		-1	n.40002317C>T
chrA1	40007880	G	A	PASS	intergenic_region	MODIFIER	LOC101100274-LOC101100533	101100274-101100533	intergenic_region	101100274-101100533		-1	n.40007880G>A
chrA1	40008680	A	G	PASS	intergenic_region	MODIFIER	LOC101100274-LOC101100533	101100274-101100533	intergenic_region	101100274-101100533		-1	n.40008680A>G
chrA1	40010203	C	T	PASS	intergenic_region	MODIFIER	LOC101100274-LOC101100533	101100274-101100533	intergenic_region	101100274-101100533		-1	n.40010203C>T
chrA1	40010839	A	G	PASS	intergenic_region	MODIFIER	LOC101100274-LOC101100533	101100274-101100533	intergenic_region	101100274-101100533		-1	n.40010839A>G
chrA1	40011783	T	C	PASS	intergenic_region	MODIFIER	LOC101100274-LOC101100533	101100274-101100533	intergenic_region	101100274-101100533		-1	n.40011783T>C
chrA1	40013488	T	C	PASS	intergenic_region	MODIFIER	LOC101100274-LOC101100533	101100274-101100533	intergenic_region	101100274-101100533		-1	n.40013488T>C
chrA1	40018357	C	A	PASS	intergenic_region	MODIFIER	LOC101100274-LOC101100533	101100274-101100533	intergenic_region	101100274-101100533		-1	n.40018357C>A
chrA1	40022700	T	A	PASS	intergenic_region	MODIFIER	LOC101100274-LOC101100533	101100274-101100533	intergenic_region	101100274-101100533		-1	n.40022700T>A
chrA1	40030063	C	T	PASS	intergenic_region	MODIFIER	LOC101100274-LOC101100533	101100274-101100533	intergenic_region	101100274-101100533		-1	n.40030063C>T
chrA1	40031055	A	C	PASS	intergenic_region	MODIFIER	LOC101100274-LOC101100533	101100274-101100533	intergenic_region	101100274-101100533		-1	n.40031055A>C
chrA1	40032656	G	A	PASS	intergenic_region	MODIFIER	LOC101100274-LOC101100533	101100274-101100533	intergenic_region	101100274-101100533		-1	n.40032656G>A
chrA1	40033170	G	A	PASS	intergenic_region	MODIFIER	LOC101100274-LOC101100533	101100274-101100533	intergenic_region	101100274-101100533		-1	n.40033170G>A
chrA1	40034983	C	T	PASS	intergenic_region	MODIFIER	LOC101100274-LOC101100533	101100274-101100533	intergenic_region	101100274-101100533		-1	n.40034983C>T
chrA1	40036067	C	G	PASS	intergenic_region	MODIFIER	LOC101100274-LOC101100533	101100274-101100533	intergenic_region	101100274-101100533		-1	n.40036067C>G
chrA1	40036203	G	A	PASS	intergenic_region	MODIFIER	LOC101100274-LOC101100533	101100274-101100533	intergenic_region	101100274-101100533		-1	n.40036203G>A
chrA1	40044527	T	C	PASS	intergenic_region	MODIFIER	LOC101100274-LOC101100533	101100274-101100533	intergenic_region	101100274-101100533		-1	n.40044527T>C
chrA1	40057000	A	T	PASS	intergenic_region	MODIFIER	LOC101100274-LOC101100533	101100274-101100533	intergenic_region	101100274-101100533		-1	n.40057000A>T
chrA1	40058631	A	T	PASS	intergenic_region	MODIFIER	LOC101100274-LOC101100533	101100274-101100533	intergenic_region	101100274-101100533		-1	n.40058631A>T
chrA1	40059824	T	C	PASS	intergenic_region	MODIFIER	LOC101100274-LOC101100533	101100274-101100533	intergenic_region	101100274-101100533		-1	n.40059824T>C
chrA1	40060631	T	TTA	PASS	intergenic_region	MODIFIER	LOC101100274-LOC101100533	101100274-101100533	intergenic_region	101100274-101100533		-1	n.40060631_40060632insTA
chrA1	40061107	A	G	PASS	intergenic_region	MODIFIER	LOC101100274-LOC101100533	101100274-101100533	intergenic_region	101100274-101100533		-1	n.40061107A>G
chrA1	40061831	T	C	PASS	intergenic_region	MODIFIER	LOC101100274-LOC101100533	101100274-101100533	intergenic_region	101100274-101100533		-1	n.40061831T>C
chrA1	40062407	G	T	PASS	intergenic_region	MODIFIER	LOC101100274-LOC101100533	101100274-101100533	intergenic_region	101100274-101100533		-1	n.40062407G>T
chrA1	40062679	G	C	PASS	intergenic_region	MODIFIER	LOC101100274-LOC101100533	101100274-101100533	intergenic_region	101100274-101100533		-1	n.40062679G>C
chrA1	40063046	A	T	PASS	intergenic_region	MODIFIER	LOC101100274-LOC101100533	101100274-101100533	intergenic_region	101100274-101100533		-1	n.40063046A>T
chrA1	40063224	C	T	PASS	intergenic_region	MODIFIER	LOC101100274-LOC101100533	101100274-101100533	intergenic_region	101100274-101100533		-1	n.40063224C>T
chrA1	40065638	T	G	PASS	intergenic_region	MODIFIER	LOC101100274-LOC101100533	101100274-101100533	intergenic_region	101100274-101100533		-1	n.40065638T>G
chrA1	40067510	A	T	PASS	intergenic_region	MODIFIER	LOC101100274-LOC101100533	101100274-101100533	intergenic_region	101100274-101100533		-1	n.40067510A>T
chrA1	40067539	C	A	PASS	intergenic_region	MODIFIER	LOC101100274-LOC101100533	101100274-101100533	intergenic_region	101100274-101100533		-1	n.40067539C>A
chrA1	40067705	A	G	PASS	intergenic_region	MODIFIER	LOC101100274-LOC101100533	101100274-101100533	intergenic_region	101100274-101100533		-1	n.40067705A>G
chrA1	40068058	G	A	PASS	intergenic_region	MODIFIER	LOC101100274-LOC101100533	101100274-101100533	intergenic_region	101100274-101100533		-1	n.40068058G>A
chrA1	40069681	GT	G	PASS	intergenic_region	MODIFIER	LOC101100274-LOC101100533	101100274-101100533	intergenic_region	101100274-101100533		-1	n.40069682delT
chrA1	40072942	A	G	PASS	intergenic_region	MODIFIER	LOC101100274-LOC101100533	101100274-101100533	intergenic_region	101100274-101100533		-1	n.40072942A>G
chrA1	40073005	CCT	C	PASS	intergenic_region	MODIFIER	LOC101100274-LOC101100533	101100274-101100533	intergenic_region	101100274-101100533		-1	n.40073006_40073007delCT
chrA1	40073325	T	C	PASS	intergenic_region	MODIFIER	LOC101100274-LOC101100533	101100274-101100533	intergenic_region	101100274-101100533		-1	n.40073325T>C
chrA1	40073970	TAC	T	PASS	intergenic_region	MODIFIER	LOC101100274-LOC101100533	101100274-101100533	intergenic_region	101100274-101100533		-1	n.40073971_40073972delAC
chrA1	40075144	G	A	PASS	intergenic_region	MODIFIER	LOC101100274-LOC101100533	101100274-101100533	intergenic_region	101100274-101100533		-1	n.40075144G>A
chrA1	40076942	T	G	PASS	intergenic_region	MODIFIER	LOC101100274-LOC101100533	101100274-101100533	intergenic_region	101100274-101100533		-1	n.40076942T>G
chrA1	40078756	T	C	PASS	intergenic_region	MODIFIER	LOC101100274-LOC101100533	101100274-101100533	intergenic_region	101100274-101100533		-1	n.40078756T>C
chrA1	40080319	T	C	PASS	intergenic_region	MODIFIER	LOC101100274-LOC101100533	101100274-101100533	intergenic_region	101100274-101100533		-1	n.40080319T>C
chrA1	40080930	T	A	PASS	intergenic_region	MODIFIER	LOC101100274-LOC101100533	101100274-101100533	intergenic_region	101100274-101100533		-1	n.40080930T>A
chrA1	40081200	T	TA	PASS	intergenic_region	MODIFIER	LOC101100274-LOC101100533	101100274-101100533	intergenic_region	101100274-101100533		-1	n.40081200_40081201insA
chrA1	40083886	A	T	PASS	intergenic_region	MODIFIER	LOC101100274-LOC101100533	101100274-101100533	intergenic_region	101100274-101100533		-1	n.40083886A>T
chrA1	40085532	C	A	PASS	intergenic_region	MODIFIER	LOC101100274-LOC101100533	101100274-101100533	intergenic_region	101100274-101100533		-1	n.40085532C>A
chrA1	40086746	A	G	PASS	intergenic_region	MODIFIER	LOC101100274-LOC101100533	101100274-101100533	intergenic_region	101100274-101100533		-1	n.40086746A>G
chrA1	40087394	A	G	PASS	intergenic_region	MODIFIER	LOC101100274-LOC101100533	101100274-101100533	intergenic_region	101100274-101100533		-1	n.40087394A>G
chrA1	40087437	G	A	PASS	intergenic_region	MODIFIER	LOC101100274-LOC101100533	101100274-101100533	intergenic_region	101100274-101100533		-1	n.40087437G>A
chrA1	40087614	GCAAAA	G	PASS	intergenic_region	MODIFIER	LOC101100274-LOC101100533	101100274-101100533	intergenic_region	101100274-101100533		-1	n.40087615_40087619delCAAAA
chrA1	40088219	G	C	PASS	intergenic_region	MODIFIER	LOC101100274-LOC101100533	101100274-101100533	intergenic_region	101100274-101100533		-1	n.40088219G>C
chrA1	40088397	C	A	PASS	intergenic_region	MODIFIER	LOC101100274-LOC101100533	101100274-101100533	intergenic_region	101100274-101100533		-1	n.40088397C>A
chrA1	40088698	G	A	PASS	intergenic_region	MODIFIER	LOC101100274-LOC101100533	101100274-101100533	intergenic_region	101100274-101100533		-1	n.40088698G>A
chrA1	40088872	T	C	PASS	intergenic_region	MODIFIER	LOC101100274-LOC101100533	101100274-101100533	intergenic_region	101100274-101100533		-1	n.40088872T>C
chrA1	40088964	T	TA	PASS	intergenic_region	MODIFIER	LOC101100274-LOC101100533	101100274-101100533	intergenic_region	101100274-101100533		-1	n.40088964_40088965insA
chrA1	40089048	G	A	PASS	intergenic_region	MODIFIER	LOC101100274-LOC101100533	101100274-101100533	intergenic_region	101100274-101100533		-1	n.40089048G>A
chrA1	40089393	G	A	PASS	intergenic_region	MODIFIER	LOC101100274-LOC101100533	101100274-101100533	intergenic_region	101100274-101100533		-1	n.40089393G>A
chrA1	40091906	G	A	PASS	intergenic_region	MODIFIER	LOC101100274-LOC101100533	101100274-101100533	intergenic_region	101100274-101100533		-1	n.40091906G>A
chrA1	40092657	CTT	C	PASS	intergenic_region	MODIFIER	LOC101100274-LOC101100533	101100274-101100533	intergenic_region	101100274-101100533		-1	n.40092658_40092659delTT
chrA1	40361126	CCGTGTG	C	PASS	intergenic_region	MODIFIER	LOC111557070-LOC101101024	111557070-101101024	intergenic_region	111557070-101101024		-1	n.40361127_40361132delCGTGTG
chrA1	40430364	C	T	PASS	intergenic_region	MODIFIER	LOC111557070-LOC101101024	111557070-101101024	intergenic_region	111557070-101101024		-1	n.40430364C>T
chrA1	40469152	G	T	PASS	intergenic_region	MODIFIER	LOC111557070-LOC101101024	111557070-101101024	intergenic_region	111557070-101101024		-1	n.40469152G>T
chrA1	40684076	G	A	PASS	intergenic_region	MODIFIER	LOC101101024-LOC109498326	101101024-109498326	intergenic_region	101101024-109498326		-1	n.40684076G>A
chrA1	40735207	ATG	A	PASS	intergenic_region	MODIFIER	LOC101101024-LOC109498326	101101024-109498326	intergenic_region	101101024-109498326		-1	n.40735208_40735209delTG
chrA1	40750710	TC	T	PASS	intergenic_region	MODIFIER	LOC101101024-LOC109498326	101101024-109498326	intergenic_region	101101024-109498326		-1	n.40750711delC
chrA1	40809939	G	A	PASS	intergenic_region	MODIFIER	LOC101101024-LOC109498326	101101024-109498326	intergenic_region	101101024-109498326		-1	n.40809939G>A
chrA1	40810695	T	C	PASS	intergenic_region	MODIFIER	LOC101101024-LOC109498326	101101024-109498326	intergenic_region	101101024-109498326		-1	n.40810695T>C
chrA1	40811117	T	G	PASS	intergenic_region	MODIFIER	LOC101101024-LOC109498326	101101024-109498326	intergenic_region	101101024-109498326		-1	n.40811117T>G
chrA1	40871525	C	CCT	PASS	downstream_gene_variant	MODIFIER	LOC109498326	109498326	transcript	XR_002155092.2	pseudogene	-1	n.*3674_*3675insAG
chrA1	40871525	C	CCT	PASS	intergenic_region	MODIFIER	LOC101101024-LOC109498326	101101024-109498326	intergenic_region	101101024-109498326		-1	n.40871525_40871526insCT
chrA1	40938549	A	G	PASS	upstream_gene_variant	MODIFIER	LOC109498326	109498326	transcript	XR_002155092.2	pseudogene	-1	n.-3101T>C
chrA1	40938549	A	G	PASS	intergenic_region	MODIFIER	LOC109498326-LOC111556747	109498326-111556747	intergenic_region	109498326-111556747		-1	n.40938549A>G
chrA1	40999771	G	A	PASS	intergenic_region	MODIFIER	LOC109498326-LOC111556747	109498326-111556747	intergenic_region	109498326-111556747		-1	n.40999771G>A
chrA1	41295209	C	A	PASS	intergenic_region	MODIFIER	LOC101101281-LOC109492581	101101281-109492581	intergenic_region	101101281-109492581		-1	n.41295209C>A
chrA1	41828699	G	GA	PASS	intron_variant	MODIFIER	PCDH9	101099519	transcript	XM_011288853.3	protein_coding	4	c.3341-64025_3341-64024insT
chrA1	41828699	G	GA	PASS	intron_variant	MODIFIER	PCDH9	101099519	transcript	XM_011288914.3	protein_coding	3	c.3113-64025_3113-64024insT
chrA1	41828699	G	GA	PASS	intron_variant	MODIFIER	PCDH9	101099519	transcript	XM_011288878.3	protein_coding	3	c.3239-64025_3239-64024insT
chrA1	41828699	G	GA	PASS	intron_variant	MODIFIER	PCDH9	101099519	transcript	XM_019827769.2	protein_coding	4	c.3296-64025_3296-64024insT
chrA1	41828699	G	GA	PASS	intron_variant	MODIFIER	PCDH9	101099519	transcript	XM_019827777.2	protein_coding	4	c.3215-64025_3215-64024insT
chrA1	41828699	G	GA	PASS	intron_variant	MODIFIER	PCDH9	101099519	transcript	XM_019827782.2	protein_coding	4	c.3170-64025_3170-64024insT
chrA1	41828699	G	GA	PASS	intron_variant	MODIFIER	PCDH9	101099519	transcript	XM_019827804.2	protein_coding	4	c.2684-64025_2684-64024insT
chrA1	42069105	C	T	PASS	intron_variant	MODIFIER	PCDH9	101099519	transcript	XM_011288853.3	protein_coding	4	c.3340+7277G>A
chrA1	42069105	C	T	PASS	intron_variant	MODIFIER	PCDH9	101099519	transcript	XM_011288914.3	protein_coding	3	c.3112+7277G>A
chrA1	42069105	C	T	PASS	intron_variant	MODIFIER	PCDH9	101099519	transcript	XM_011288878.3	protein_coding	3	c.3238+7277G>A
chrA1	42069105	C	T	PASS	intron_variant	MODIFIER	PCDH9	101099519	transcript	XM_019827769.2	protein_coding	4	c.3295+7277G>A
chrA1	42069105	C	T	PASS	intron_variant	MODIFIER	PCDH9	101099519	transcript	XM_019827777.2	protein_coding	4	c.3214+7277G>A
chrA1	42069105	C	T	PASS	intron_variant	MODIFIER	PCDH9	101099519	transcript	XM_019827782.2	protein_coding	4	c.3169+7277G>A
chrA1	42069105	C	T	PASS	intron_variant	MODIFIER	PCDH9	101099519	transcript	XM_019827804.2	protein_coding	4	c.2683+7277G>A
chrA1	42069105	C	T	PASS	intron_variant	MODIFIER	PCDH9	101099519	transcript	XM_019827787.2	protein_coding	4	c.3340+7277G>A
chrA1	42069105	C	T	PASS	intron_variant	MODIFIER	PCDH9	101099519	transcript	XM_019827791.2	protein_coding	4	c.3340+7277G>A
chrA1	43110977	C	T	PASS	upstream_gene_variant	MODIFIER	LOC101080351	101080351	transcript	101080351	pseudogene	-1	n.-1347G>A
chrA1	43110977	C	T	PASS	intergenic_region	MODIFIER	LOC101080351-LOC109492592	101080351-109492592	intergenic_region	101080351-109492592		-1	n.43110977C>T
chrA1	43208065	C	A	PASS	intergenic_region	MODIFIER	LOC101080351-LOC109492592	101080351-109492592	intergenic_region	101080351-109492592		-1	n.43208065C>A
chrA1	43440224	AT	A	PASS	intergenic_region	MODIFIER	LOC101080351-LOC109492592	101080351-109492592	intergenic_region	101080351-109492592		-1	n.43440225delT
chrA1	43873473	T	A	PASS	intergenic_region	MODIFIER	LOC101080605-LOC101099770	101080605-101099770	intergenic_region	101080605-101099770		-1	n.43873473T>A
chrA1	44000396	G	C	PASS	intergenic_region	MODIFIER	LOC101080605-LOC101099770	101080605-101099770	intergenic_region	101080605-101099770		-1	n.44000396G>C
chrA1	44537009	G	A	PASS	intergenic_region	MODIFIER	LOC101099770-LOC101100024	101099770-101100024	intergenic_region	101099770-101100024		-1	n.44537009G>A
chrA1	44729729	C	T	PASS	upstream_gene_variant	MODIFIER	LOC101081354	101081354	transcript	101081354	pseudogene	-1	n.-4161G>A
chrA1	44729729	C	T	PASS	intergenic_region	MODIFIER	LOC101081354-KLHL1	101081354-101081600	intergenic_region	101081354-101081600		-1	n.44729729C>T
chrA1	44784725	G	A	PASS	intron_variant	MODIFIER	KLHL1	101081600	transcript	XM_011288605.3	protein_coding	8	c.1808+7218C>T
chrA1	44784725	G	A	PASS	intron_variant	MODIFIER	KLHL1	101081600	transcript	XM_019827858.2	protein_coding	8	c.1808+7218C>T
chrA1	44886583	T	C	PASS	intron_variant	MODIFIER	KLHL1	101081600	transcript	XM_011288605.3	protein_coding	5	c.1233+11854A>G
chrA1	44886583	T	C	PASS	intron_variant	MODIFIER	KLHL1	101081600	transcript	XM_019827858.2	protein_coding	5	c.1233+11854A>G
chrA1	45948749	C	A	PASS	intergenic_region	MODIFIER	LOC111556923-LOC101083644	111556923-101083644	intergenic_region	111556923-101083644		-1	n.45948749C>A
chrA1	46238333	G	A	PASS	intergenic_region	MODIFIER	LOC101083644-DACH1	101083644-101084158	intergenic_region	101083644-101084158		-1	n.46238333G>A
chrA1	46511573	A	G	PASS	intron_variant	MODIFIER	DACH1	101084158	transcript	XM_019827867.2	protein_coding	3	c.934+22892T>C
chrA1	46593315	C	A	PASS	intron_variant	MODIFIER	DACH1	101084158	transcript	XM_019827867.2	protein_coding	2	c.819-58735G>T
chrA1	46656885	C	T	PASS	intron_variant	MODIFIER	DACH1	101084158	transcript	XM_019827867.2	protein_coding	2	c.818+63343G>A
chrA1	46669159	TAAA	T	PASS	intron_variant	MODIFIER	DACH1	101084158	transcript	XM_019827867.2	protein_coding	2	c.818+51066_818+51068delTTT
chrA1	46864775	A	G	PASS	intergenic_region	MODIFIER	DACH1-LOC109492597	101084158-109492597	intergenic_region	101084158-109492597		-1	n.46864775A>G
chrA1	47769591	ATTTTTAAT	A	PASS	intron_variant	MODIFIER	PIBF1	101082369	transcript	XM_023252216.1	protein_coding	16	c.2227-2246_2227-2239delTTTTTAAT		WARNING_TRANSCRIPT_NO_START_CODON
chrA1	47879244	A	AG	PASS	intergenic_region	MODIFIER	KLF5-LOC101084674	101082619-101084674	intergenic_region	101082619-101084674		-1	n.47879244_47879245insG
chrA1	47920694	T	G	PASS	intergenic_region	MODIFIER	LOC101084674-LOC109498494	101084674-109498494	intergenic_region	101084674-109498494		-1	n.47920694T>G
chrA1	47950390	C	T	PASS	intergenic_region	MODIFIER	LOC101084674-LOC109498494	101084674-109498494	intergenic_region	101084674-109498494		-1	n.47950390C>T
chrA1	47989739	G	T	PASS	intergenic_region	MODIFIER	LOC101084674-LOC109498494	101084674-109498494	intergenic_region	101084674-109498494		-1	n.47989739G>T
chrA1	48003379	T	A	PASS	intergenic_region	MODIFIER	LOC101084674-LOC109498494	101084674-109498494	intergenic_region	101084674-109498494		-1	n.48003379T>A
chrA1	48495743	C	G	PASS	downstream_gene_variant	MODIFIER	LOC109498477	109498477	transcript	XR_002155337.2	pseudogene	-1	n.*4664C>G
chrA1	48495743	C	G	PASS	intron_variant	MODIFIER	KLF12	101084926	transcript	XM_019827919.2	protein_coding	4	c.671-2544G>C
chrA1	48495743	C	G	PASS	intron_variant	MODIFIER	KLF12	101084926	transcript	XM_023252236.1	protein_coding	5	c.521-2544G>C
chrA1	48495743	C	G	PASS	intron_variant	MODIFIER	KLF12	101084926	transcript	XM_023252226.1	protein_coding	5	c.671-2544G>C
chrA1	48495743	C	G	PASS	intron_variant	MODIFIER	KLF12	101084926	transcript	XM_023252230.1	protein_coding	4	c.671-2544G>C
chrA1	48495743	C	G	PASS	intron_variant	MODIFIER	KLF12	101084926	transcript	XM_023252229.1	protein_coding	6	c.671-2544G>C
chrA1	48495743	C	G	PASS	intron_variant	MODIFIER	KLF12	101084926	transcript	XM_023252234.1	protein_coding	5	c.671-2544G>C
chrA1	48495743	C	G	PASS	intron_variant	MODIFIER	KLF12	101084926	transcript	XM_023252231.1	protein_coding	4	c.671-2544G>C
chrA1	48495743	C	G	PASS	intron_variant	MODIFIER	KLF12	101084926	transcript	XM_023252227.1	protein_coding	6	c.671-2544G>C
chrA1	48495743	C	G	PASS	intron_variant	MODIFIER	KLF12	101084926	transcript	XM_023252228.1	protein_coding	5	c.671-2544G>C
chrA1	48495743	C	G	PASS	intron_variant	MODIFIER	KLF12	101084926	transcript	XM_023252233.1	protein_coding	5	c.671-2544G>C
chrA1	48788124	G	T	PASS	intron_variant	MODIFIER	KLF12	101084926	transcript	XM_019827919.2	protein_coding	1	c.-32+24454C>A
chrA1	48788124	G	T	PASS	intron_variant	MODIFIER	KLF12	101084926	transcript	XM_023252236.1	protein_coding	1	c.-249+24454C>A
chrA1	48788124	G	T	PASS	intron_variant	MODIFIER	KLF12	101084926	transcript	XM_023252226.1	protein_coding	1	c.-84+602C>A
chrA1	48788124	G	T	PASS	intron_variant	MODIFIER	KLF12	101084926	transcript	XM_023252230.1	protein_coding	1	c.-32+602C>A
chrA1	48788124	G	T	PASS	intron_variant	MODIFIER	KLF12	101084926	transcript	XM_023252229.1	protein_coding	2	c.-84+602C>A
chrA1	48788124	G	T	PASS	intron_variant	MODIFIER	KLF12	101084926	transcript	XM_023252234.1	protein_coding	2	c.-32+602C>A
chrA1	48788124	G	T	PASS	intron_variant	MODIFIER	KLF12	101084926	transcript	XM_023252231.1	protein_coding	1	c.-32+24195C>A
chrA1	48788124	G	T	PASS	intron_variant	MODIFIER	KLF12	101084926	transcript	XM_023252227.1	protein_coding	2	c.-84+602C>A
chrA1	48788124	G	T	PASS	intron_variant	MODIFIER	KLF12	101084926	transcript	XM_023252228.1	protein_coding	1	c.-84+24454C>A
chrA1	48788124	G	T	PASS	intron_variant	MODIFIER	KLF12	101084926	transcript	XM_023252233.1	protein_coding	2	c.-32+602C>A
chrA1	49063739	G	A	PASS	intergenic_region	MODIFIER	LOC109498473-TBC1D4	109498473-101100706	intergenic_region	109498473-101100706		-1	n.49063739G>A
chrA1	49326097	T	C	PASS	intergenic_region	MODIFIER	LOC109498473-TBC1D4	109498473-101100706	intergenic_region	109498473-101100706		-1	n.49326097T>C
chrA1	49429276	A	G	PASS	intergenic_region	MODIFIER	LOC109498473-TBC1D4	109498473-101100706	intergenic_region	109498473-101100706		-1	n.49429276A>G
chrA1	49430003	C	A	PASS	intergenic_region	MODIFIER	LOC109498473-TBC1D4	109498473-101100706	intergenic_region	109498473-101100706		-1	n.49430003C>A
chrA1	49440245	C	T	PASS	intergenic_region	MODIFIER	LOC109498473-TBC1D4	109498473-101100706	intergenic_region	109498473-101100706		-1	n.49440245C>T
chrA1	49441144	G	A	PASS	intergenic_region	MODIFIER	LOC109498473-TBC1D4	109498473-101100706	intergenic_region	109498473-101100706		-1	n.49441144G>A
chrA1	49443608	GACAAA	G	PASS	intergenic_region	MODIFIER	LOC109498473-TBC1D4	109498473-101100706	intergenic_region	109498473-101100706		-1	n.49443609_49443613delACAAA
chrA1	49444927	T	C	PASS	intergenic_region	MODIFIER	LOC109498473-TBC1D4	109498473-101100706	intergenic_region	109498473-101100706		-1	n.49444927T>C
chrA1	49856366	T	C	PASS	intron_variant	MODIFIER	TBC1D4	101100706	transcript	XM_023252267.1	protein_coding	5	c.1273-2217A>G
chrA1	49906748	CG	C	PASS	intron_variant	MODIFIER	TBC1D4	101100706	transcript	XM_023252267.1	protein_coding	2	c.499-40965delC
chrA1	50074775	G	A	PASS	intron_variant	MODIFIER	UCHL3	101083135	transcript	XM_019828102.1	protein_coding	6	c.475-2525G>A
chrA1	50074775	G	A	PASS	intron_variant	MODIFIER	UCHL3	101083135	transcript	XM_019828107.1	protein_coding	5	c.367-2525G>A
chrA1	50074775	G	A	PASS	intron_variant	MODIFIER	UCHL3	101083135	transcript	XM_003980447.5	protein_coding	6	c.475-6997G>A
chrA1	50656761	GGGGTT	G	PASS	intergenic_region	MODIFIER	LOC109498616-LOC111560078	109498616-111560078	intergenic_region	109498616-111560078		-1	n.50656762_50656766delGGGTT
chrA1	50759013	C	T	PASS	intergenic_region	MODIFIER	LOC109498616-LOC111560078	109498616-111560078	intergenic_region	109498616-111560078		-1	n.50759013C>T
chrA1	50802404	A	G	PASS	intergenic_region	MODIFIER	LOC109498616-LOC111560078	109498616-111560078	intergenic_region	109498616-111560078		-1	n.50802404A>G
chrA1	51462814	T	C	PASS	intron_variant	MODIFIER	MYCBP2	101089233	transcript	XM_011280436.3	protein_coding	21	c.3058-2364A>G
chrA1	51634077	A	G	PASS	intron_variant	MODIFIER	SCEL	101089485	transcript	XM_019828151.2	protein_coding	1	c.-549+59684A>G
chrA1	52057828	G	T	PASS	intergenic_region	MODIFIER	SLAIN1-EDNRB	101085943-101086531	intergenic_region	101085943-101086531		-1	n.52057828G>T
chrA1	52658070	CTCTT	C	PASS	intron_variant	MODIFIER	LOC109498710	109498710	transcript	XR_002155578.2	pseudogene	8	n.1200+1287_1200+1290delAAGA
chrA1	52658070	CTCTT	C	PASS	intron_variant	MODIFIER	LOC109498710	109498710	transcript	XR_002155571.2	pseudogene	7	n.1029+1287_1029+1290delAAGA
chrA1	52658070	CTCTT	C	PASS	intron_variant	MODIFIER	LOC109498710	109498710	transcript	XR_002741636.1	pseudogene	7	n.1083+1287_1083+1290delAAGA
chrA1	52658070	CTCTT	C	PASS	intron_variant	MODIFIER	LOC109498710	109498710	transcript	XR_002155582.2	pseudogene	6	n.903+1287_903+1290delAAGA
chrA1	52658070	CTCTT	C	PASS	intron_variant	MODIFIER	LOC109498710	109498710	transcript	XR_002741637.1	pseudogene	8	n.1166+1287_1166+1290delAAGA
chrA1	52808378	C	T	PASS	intergenic_region	MODIFIER	LOC109498727-LOC101089977	109498727-101089977	intergenic_region	109498727-101089977		-1	n.52808378C>T
chrA1	52820201	G	T	PASS	intergenic_region	MODIFIER	LOC109498727-LOC101089977	109498727-101089977	intergenic_region	109498727-101089977		-1	n.52820201G>T
chrA1	52978733	C	T	PASS	intergenic_region	MODIFIER	LOC109498727-LOC101089977	109498727-101089977	intergenic_region	109498727-101089977		-1	n.52978733C>T
chrA1	53146063	C	CT	PASS	downstream_gene_variant	MODIFIER	LOC109498734	109498734	transcript	XR_002741649.1	pseudogene	-1	n.*4997_*4998insT
chrA1	53146063	C	CT	PASS	intergenic_region	MODIFIER	LOC109498734-RBM26	109498734-101087633	intergenic_region	109498734-101087633		-1	n.53146063_53146064insT
chrA1	53165505	T	C	PASS	intergenic_region	MODIFIER	LOC109498734-RBM26	109498734-101087633	intergenic_region	109498734-101087633		-1	n.53165505T>C
chrA1	53171967	G	A	PASS	intergenic_region	MODIFIER	LOC109498734-RBM26	109498734-101087633	intergenic_region	109498734-101087633		-1	n.53171967G>A
chrA1	53210795	A	T	PASS	intergenic_region	MODIFIER	LOC109498734-RBM26	109498734-101087633	intergenic_region	109498734-101087633		-1	n.53210795A>T
chrA1	53570290	G	A	PASS	intron_variant	MODIFIER	NDFIP2	101090228	transcript	XM_019828338.2	protein_coding	5	c.430+1594G>A
chrA1	53570290	G	A	PASS	intron_variant	MODIFIER	NDFIP2	101090228	transcript	XM_023252476.1	protein_coding	4	c.430+1594G>A
chrA1	53570290	G	A	PASS	intron_variant	MODIFIER	NDFIP2	101090228	transcript	XR_002155643.2	pseudogene	4	n.674+1594G>A
chrA1	53903210	A	C	PASS	intergenic_region	MODIFIER	LOC101088206-LOC109498764	101088206-109498764	intergenic_region	101088206-109498764		-1	n.53903210A>C
chrA1	54025658	G	A	PASS	intergenic_region	MODIFIER	LOC109498764-LOC109492605	109498764-109492605	intergenic_region	109498764-109492605		-1	n.54025658G>A
chrA1	54051019	TA	T	PASS	downstream_gene_variant	MODIFIER	LOC111557069	111557069	transcript	111557069	pseudogene	-1	n.*3106delT
chrA1	54051019	TA	T	PASS	intergenic_region	MODIFIER	LOC109492605-LOC111557069	109492605-111557069	intergenic_region	109492605-111557069		-1	n.54051020delA
chrA1	54174030	CGGG	C	PASS	intron_variant	MODIFIER	LOC109498776	109498776	transcript	XR_002155674.1	pseudogene	2	n.423-13418_423-13416delGGG
chrA1	54433755	C	CT	PASS	intron_variant	MODIFIER	LOC111560110	111560110	transcript	XR_002741673.1	pseudogene	2	n.215+44813_215+44814insT
chrA1	54562812	T	G	PASS	intergenic_region	MODIFIER	LOC111560110-LOC101090481	111560110-101090481	intergenic_region	111560110-101090481		-1	n.54562812T>G
chrA1	54931816	A	G	PASS	intergenic_region	MODIFIER	LOC111556774-LOC109498777	111556774-109498777	intergenic_region	111556774-109498777		-1	n.54931816A>G
chrA1	54960228	A	G	PASS	intergenic_region	MODIFIER	LOC111556774-LOC109498777	111556774-109498777	intergenic_region	111556774-109498777		-1	n.54960228A>G
chrA1	55429079	T	A	PASS	intergenic_region	MODIFIER	LOC109499328-LOC109492609	109499328-109492609	intergenic_region	109499328-109492609		-1	n.55429079T>A
chrA1	55918420	A	G	PASS	intergenic_region	MODIFIER	LOC109492609-LOC101090984	109492609-101090984	intergenic_region	109492609-101090984		-1	n.55918420A>G
chrA1	56715516	G	A	PASS	intron_variant	MODIFIER	LOC109498786	109498786	transcript	XR_002155688.2	pseudogene	1	n.91-2351C>T
chrA1	56719289	G	A	PASS	intron_variant	MODIFIER	LOC109498786	109498786	transcript	XR_002155688.2	pseudogene	1	n.90+4799C>T
chrA1	57240548	A	G	PASS	intergenic_region	MODIFIER	LOC111560115-SLITRK1	111560115-101091497	intergenic_region	111560115-101091497		-1	n.57240548A>G
chrA1	57536455	C	T	PASS	intergenic_region	MODIFIER	LOC101091749-LOC111556509	101091749-111556509	intergenic_region	101091749-111556509		-1	n.57536455C>T
chrA1	57570661	T	C	PASS	intergenic_region	MODIFIER	LOC101091749-LOC111556509	101091749-111556509	intergenic_region	101091749-111556509		-1	n.57570661T>C
chrA1	57770224	A	G	PASS	intergenic_region	MODIFIER	LOC101091749-LOC111556509	101091749-111556509	intergenic_region	101091749-111556509		-1	n.57770224A>G
chrA1	58037139	C	T	PASS	intergenic_region	MODIFIER	LOC101091749-LOC111556509	101091749-111556509	intergenic_region	101091749-111556509		-1	n.58037139C>T
chrA1	58141418	G	A	PASS	intergenic_region	MODIFIER	LOC109492616-LOC111560117	109492616-111560117	intergenic_region	109492616-111560117		-1	n.58141418G>A
chrA1	58529152	T	C	PASS	intergenic_region	MODIFIER	LOC111556999-LOC111560056	111556999-111560056	intergenic_region	111556999-111560056		-1	n.58529152T>C
chrA1	58567273	G	C	PASS	intergenic_region	MODIFIER	LOC111556999-LOC111560056	111556999-111560056	intergenic_region	111556999-111560056		-1	n.58567273G>C
chrA1	58999007	C	T	PASS	3_prime_UTR_variant	MODIFIER	SLITRK6	101092730	transcript	XM_006927353.4	protein_coding	2	c.*1078G>A
chrA1	59160338	A	T	PASS	intergenic_region	MODIFIER	SLITRK6-LOC101092984	101092730-101092984	intergenic_region	101092730-101092984		-1	n.59160338A>T
chrA1	59443602	C	T	PASS	intergenic_region	MODIFIER	SLITRK6-LOC101092984	101092730-101092984	intergenic_region	101092730-101092984		-1	n.59443602C>T
chrA1	59678216	T	C	PASS	intergenic_region	MODIFIER	LOC101092984-LOC101093235	101092984-101093235	intergenic_region	101092984-101093235		-1	n.59678216T>C
chrA1	59990894	T	C	PASS	intergenic_region	MODIFIER	LOC101092984-LOC101093235	101092984-101093235	intergenic_region	101092984-101093235		-1	n.59990894T>C
chrA1	60153097	G	A	PASS	downstream_gene_variant	MODIFIER	LOC101093235	101093235	transcript	101093235	pseudogene	-1	n.*579C>T
chrA1	60153097	G	A	PASS	intergenic_region	MODIFIER	LOC101092984-LOC101093235	101092984-101093235	intergenic_region	101092984-101093235		-1	n.60153097G>A
chrA1	60301154	AAAGTAT	A	PASS	intergenic_region	MODIFIER	LOC101093235-LOC111560120	101093235-111560120	intergenic_region	101093235-111560120		-1	n.60301155_60301160delAAGTAT
chrA1	60464284	C	T	PASS	intron_variant	MODIFIER	LOC109498813	109498813	transcript	XR_002741690.1	pseudogene	1	n.102+46089G>A
chrA1	60464284	C	T	PASS	intron_variant	MODIFIER	LOC109498813	109498813	transcript	XR_002741691.1	pseudogene	1	n.390+46089G>A
chrA1	60690164	G	A	PASS	intergenic_region	MODIFIER	LOC109499433-LOC101093984	109499433-101093984	intergenic_region	109499433-101093984		-1	n.60690164G>A
chrA1	60912191	C	T	PASS	intron_variant	MODIFIER	LOC101093984	101093984	transcript	XR_002741700.1	pseudogene	2	n.131-59442G>A
chrA1	60912191	C	T	PASS	intron_variant	MODIFIER	LOC101093984	101093984	transcript	XR_002741699.1	pseudogene	2	n.131-59442G>A
chrA1	60940738	G	A	PASS	intron_variant	MODIFIER	LOC101093984	101093984	transcript	XR_002741700.1	pseudogene	2	n.130+34834C>T
chrA1	60940738	G	A	PASS	intron_variant	MODIFIER	LOC101093984	101093984	transcript	XR_002741699.1	pseudogene	2	n.130+34834C>T
chrA1	60951891	C	T	PASS	intron_variant	MODIFIER	LOC101093984	101093984	transcript	XR_002741700.1	pseudogene	2	n.130+23681G>A
chrA1	60951891	C	T	PASS	intron_variant	MODIFIER	LOC101093984	101093984	transcript	XR_002741699.1	pseudogene	2	n.130+23681G>A
chrA1	61418715	G	T	PASS	intergenic_region	MODIFIER	LOC101093984-LOC111556882	101093984-111556882	intergenic_region	101093984-111556882		-1	n.61418715G>T
chrA1	61651262	T	C	PASS	intergenic_region	MODIFIER	LOC101093984-LOC111556882	101093984-111556882	intergenic_region	101093984-111556882		-1	n.61651262T>C
chrA1	61695658	C	T	PASS	intergenic_region	MODIFIER	LOC101093984-LOC111556882	101093984-111556882	intergenic_region	101093984-111556882		-1	n.61695658C>T
chrA1	61743904	A	AAT	PASS	intergenic_region	MODIFIER	LOC101093984-LOC111556882	101093984-111556882	intergenic_region	101093984-111556882		-1	n.61743904_61743905insAT
chrA1	61998424	T	C	PASS	intergenic_region	MODIFIER	LOC101093984-LOC111556882	101093984-111556882	intergenic_region	101093984-111556882		-1	n.61998424T>C
chrA1	62105023	T	C	PASS	intergenic_region	MODIFIER	LOC111556882-LOC109498814	111556882-109498814	intergenic_region	111556882-109498814		-1	n.62105023T>C
chrA1	62225708	A	C	PASS	intergenic_region	MODIFIER	LOC111556882-LOC109498814	111556882-109498814	intergenic_region	111556882-109498814		-1	n.62225708A>C
chrA1	62265899	G	A	PASS	upstream_gene_variant	MODIFIER	LOC111557078	111557078	transcript	111557078	pseudogene	-1	n.-721G>A
chrA1	62265899	G	A	PASS	intron_variant	MODIFIER	LOC109498814	109498814	transcript	XR_002155762.1	pseudogene	1	n.236-10221C>T
chrA1	62516497	T	C	PASS	intergenic_region	MODIFIER	LOC109498814-LOC111560123	109498814-111560123	intergenic_region	109498814-111560123		-1	n.62516497T>C
chrA1	62944309	C	G	PASS	intergenic_region	MODIFIER	LOC111560123-LOC111556530	111560123-111556530	intergenic_region	111560123-111556530		-1	n.62944309C>G
chrA1	63112076	GA	G	PASS	upstream_gene_variant	MODIFIER	LOC101094230	101094230	transcript	101094230	pseudogene	-1	n.-3123delT
chrA1	63112076	GA	G	PASS	intergenic_region	MODIFIER	LOC101094230-LOC111556708	101094230-111556708	intergenic_region	101094230-111556708		-1	n.63112077delA
chrA1	63218522	T	A	PASS	intergenic_region	MODIFIER	LOC111556708-LOC109492621	111556708-109492621	intergenic_region	111556708-109492621		-1	n.63218522T>A
chrA1	63330460	C	T	PASS	intergenic_region	MODIFIER	LOC111556708-LOC109492621	111556708-109492621	intergenic_region	111556708-109492621		-1	n.63330460C>T
chrA1	63784769	T	A	PASS	intron_variant	MODIFIER	GPC5	101094473	transcript	XM_011281029.3	protein_coding	2	c.628+25332T>A
chrA1	63929262	C	T	PASS	intron_variant	MODIFIER	GPC5	101094473	transcript	XM_011281029.3	protein_coding	2	c.629-61751C>T
chrA1	64093356	G	A	PASS	intron_variant	MODIFIER	GPC5	101094473	transcript	XM_011281029.3	protein_coding	5	c.1583+38241G>A
chrA1	64314520	A	G	PASS	upstream_gene_variant	MODIFIER	LOC111556930	111556930	transcript	XR_002736628.1	pseudogene	-1	n.-3068T>C
chrA1	64314520	A	G	PASS	intron_variant	MODIFIER	GPC5	101094473	transcript	XM_011281029.3	protein_coding	6	c.1705-84914A>G
chrA1	64636316	G	C	PASS	intron_variant	MODIFIER	GPC5	101094473	transcript	XM_011281029.3	protein_coding	7	c.1861+236726G>C
chrA1	64872248	C	G	PASS	intron_variant	MODIFIER	GPC5	101094473	transcript	XM_011281029.3	protein_coding	7	c.1862-266432C>G
chrA1	65023876	T	A	PASS	intron_variant	MODIFIER	GPC5	101094473	transcript	XM_011281029.3	protein_coding	7	c.1862-114804T>A
chrA1	65096146	T	A	PASS	intron_variant	MODIFIER	GPC5	101094473	transcript	XM_011281029.3	protein_coding	7	c.1862-42534T>A
chrA1	68766196	C	T	PASS	intergenic_region	MODIFIER	LOC111556794-MBNL2	111556794-101097201	intergenic_region	111556794-101097201		-1	n.68766196C>T
chrA1	69755432	T	C	PASS	intron_variant	MODIFIER	FARP1	101098028	transcript	XM_011280659.3	protein_coding	2	c.171+37138T>C
chrA1	69755432	T	C	PASS	intron_variant	MODIFIER	FARP1	101098028	transcript	XM_023252768.1	protein_coding	2	c.171+37138T>C
chrA1	69755432	T	C	PASS	intron_variant	MODIFIER	FARP1	101098028	transcript	XM_023252762.1	protein_coding	2	c.171+37138T>C
chrA1	72426970	C	G	PASS	intron_variant	MODIFIER	NALCN	101081601	transcript	XM_023252962.1	protein_coding	11	c.1135-6266G>C
chrA1	72428340	C	T	PASS	intron_variant	MODIFIER	NALCN	101081601	transcript	XM_023252962.1	protein_coding	11	c.1135-7636G>A
chrA1	74389095	G	A	PASS	intergenic_region	MODIFIER	LOC111557083-LOC101086443	111557083-101086443	intergenic_region	111557083-101086443		-1	n.74389095G>A
chrA1	75283726	GAAGGAAGGAAGGAA	G	PASS	intergenic_region	MODIFIER	LOC101086692-LOC109499098	101086692-109499098	intergenic_region	101086692-109499098		-1	n.75283727_75283740delAAGGAAGGAAGGAA
chrA1	77576274	G	A	PASS	intergenic_region	MODIFIER	LOC109492638-FAM155A	109492638-101088903	intergenic_region	109492638-101088903		-1	n.77576274G>A
chrA1	77870210	G	A	PASS	intron_variant	MODIFIER	FAM155A	101088903	transcript	XM_003980527.5	protein_coding	1	c.943-155842C>T
chrA1	77870210	G	A	PASS	intron_variant	MODIFIER	FAM155A	101088903	transcript	XM_023253100.1	protein_coding	1	c.943-155842C>T
chrA1	77936539	T	C	PASS	intron_variant	MODIFIER	FAM155A	101088903	transcript	XM_003980527.5	protein_coding	1	c.943-222171A>G
chrA1	77936539	T	C	PASS	intron_variant	MODIFIER	FAM155A	101088903	transcript	XM_023253100.1	protein_coding	1	c.943-222171A>G
chrA1	78019085	C	T	PASS	intron_variant	MODIFIER	FAM155A	101088903	transcript	XM_003980527.5	protein_coding	1	c.942+288372G>A
chrA1	78019085	C	T	PASS	intron_variant	MODIFIER	FAM155A	101088903	transcript	XM_023253100.1	protein_coding	1	c.942+288372G>A
chrA1	79093110	A	C	PASS	intron_variant	MODIFIER	MYO16	101095545	transcript	XM_023253136.1	protein_coding	13	c.1488-2503A>C
chrA1	79127837	C	T	PASS	intron_variant	MODIFIER	MYO16	101095545	transcript	XM_023253136.1	protein_coding	16	c.1859+6831C>T
chrA1	79649936	C	A	PASS	intergenic_region	MODIFIER	LOC109499163-LOC109499166	109499163-109499166	intergenic_region	109499163-109499166		-1	n.79649936C>A
chrA1	79650881	G	A	PASS	intergenic_region	MODIFIER	LOC109499163-LOC109499166	109499163-109499166	intergenic_region	109499163-109499166		-1	n.79650881G>A
chrA1	79656132	G	A	PASS	downstream_gene_variant	MODIFIER	LOC109499166	109499166	transcript	XR_002156348.2	pseudogene	-1	n.*1846C>T
chrA1	79656132	G	A	PASS	intergenic_region	MODIFIER	LOC109499163-LOC109499166	109499163-109499166	intergenic_region	109499163-109499166		-1	n.79656132G>A
chrA1	79657525	C	T	PASS	downstream_gene_variant	MODIFIER	LOC109499166	109499166	transcript	XR_002156348.2	pseudogene	-1	n.*453G>A
chrA1	79657525	C	T	PASS	intergenic_region	MODIFIER	LOC109499163-LOC109499166	109499163-109499166	intergenic_region	109499163-109499166		-1	n.79657525C>T
chrA1	79657777	C	T	PASS	downstream_gene_variant	MODIFIER	LOC109499166	109499166	transcript	XR_002156348.2	pseudogene	-1	n.*201G>A
chrA1	79657777	C	T	PASS	intergenic_region	MODIFIER	LOC109499163-LOC109499166	109499163-109499166	intergenic_region	109499163-109499166		-1	n.79657777C>T
chrA1	79658601	G	A	PASS	non_coding_transcript_exon_variant	MODIFIER	LOC109499166	109499166	transcript	XR_002156348.2	pseudogene	4	n.672C>T
chrA1	79658783	T	TA	PASS	intron_variant	MODIFIER	LOC109499166	109499166	transcript	XR_002156348.2	pseudogene	3	n.558-69_558-68insT
chrA1	79659092	C	T	PASS	intron_variant	MODIFIER	LOC109499166	109499166	transcript	XR_002156348.2	pseudogene	3	n.558-377G>A
chrA1	79659453	C	T	PASS	intron_variant	MODIFIER	LOC109499166	109499166	transcript	XR_002156348.2	pseudogene	3	n.557+675G>A
chrA1	79660220	C	T	PASS	non_coding_transcript_exon_variant	MODIFIER	LOC109499166	109499166	transcript	XR_002156348.2	pseudogene	3	n.465G>A
chrA1	79660480	G	A	PASS	intron_variant	MODIFIER	LOC109499166	109499166	transcript	XR_002156348.2	pseudogene	2	n.395-190C>T
chrA1	79660587	CGAT	C	PASS	intron_variant	MODIFIER	LOC109499166	109499166	transcript	XR_002156348.2	pseudogene	2	n.395-300_395-298delATC
chrA1	79662918	A	AG	PASS	intron_variant	MODIFIER	LOC109499166	109499166	transcript	XR_002156348.2	pseudogene	1	n.212+47_212+48insC
chrA1	79665521	G	A	PASS	upstream_gene_variant	MODIFIER	LOC109499166	109499166	transcript	XR_002156348.2	pseudogene	-1	n.-2344C>T
chrA1	79665521	G	A	PASS	intergenic_region	MODIFIER	LOC109499166-LOC109499170	109499166-109499170	intergenic_region	109499166-109499170		-1	n.79665521G>A
chrA1	79666763	G	A	PASS	upstream_gene_variant	MODIFIER	LOC109499166	109499166	transcript	XR_002156348.2	pseudogene	-1	n.-3586C>T
chrA1	79666763	G	A	PASS	intergenic_region	MODIFIER	LOC109499166-LOC109499170	109499166-109499170	intergenic_region	109499166-109499170		-1	n.79666763G>A
chrA1	79689219	C	T	PASS	intergenic_region	MODIFIER	LOC109499166-LOC109499170	109499166-109499170	intergenic_region	109499166-109499170		-1	n.79689219C>T
chrA1	79690656	G	A	PASS	intergenic_region	MODIFIER	LOC109499166-LOC109499170	109499166-109499170	intergenic_region	109499166-109499170		-1	n.79690656G>A
chrA1	79690870	C	A	PASS	intergenic_region	MODIFIER	LOC109499166-LOC109499170	109499166-109499170	intergenic_region	109499166-109499170		-1	n.79690870C>A
chrA1	79690960	T	TCTCTCTCTCTCTCC	PASS	intergenic_region	MODIFIER	LOC109499166-LOC109499170	109499166-109499170	intergenic_region	109499166-109499170		-1	n.79690960_79690961insCTCTCTCTCTCTCC
chrA1	79691078	C	G	PASS	intergenic_region	MODIFIER	LOC109499166-LOC109499170	109499166-109499170	intergenic_region	109499166-109499170		-1	n.79691078C>G
chrA1	79691406	C	T	PASS	intergenic_region	MODIFIER	LOC109499166-LOC109499170	109499166-109499170	intergenic_region	109499166-109499170		-1	n.79691406C>T
chrA1	79691712	G	A	PASS	intergenic_region	MODIFIER	LOC109499166-LOC109499170	109499166-109499170	intergenic_region	109499166-109499170		-1	n.79691712G>A
chrA1	79692691	CACACACACAT	C	PASS	intergenic_region	MODIFIER	LOC109499166-LOC109499170	109499166-109499170	intergenic_region	109499166-109499170		-1	n.79692692_79692701delACACACACAT
chrA1	79694305	T	C	PASS	intergenic_region	MODIFIER	LOC109499166-LOC109499170	109499166-109499170	intergenic_region	109499166-109499170		-1	n.79694305T>C
chrA1	79697235	G	A	PASS	intergenic_region	MODIFIER	LOC109499166-LOC109499170	109499166-109499170	intergenic_region	109499166-109499170		-1	n.79697235G>A
chrA1	79698929	C	T	PASS	intergenic_region	MODIFIER	LOC109499166-LOC109499170	109499166-109499170	intergenic_region	109499166-109499170		-1	n.79698929C>T
chrA1	79702268	C	G	PASS	intergenic_region	MODIFIER	LOC109499166-LOC109499170	109499166-109499170	intergenic_region	109499166-109499170		-1	n.79702268C>G
chrA1	79702618	G	A	PASS	intergenic_region	MODIFIER	LOC109499166-LOC109499170	109499166-109499170	intergenic_region	109499166-109499170		-1	n.79702618G>A
chrA1	79702771	C	T	PASS	intergenic_region	MODIFIER	LOC109499166-LOC109499170	109499166-109499170	intergenic_region	109499166-109499170		-1	n.79702771C>T
chrA1	79703735	A	G	PASS	intergenic_region	MODIFIER	LOC109499166-LOC109499170	109499166-109499170	intergenic_region	109499166-109499170		-1	n.79703735A>G
chrA1	79704456	G	A	PASS	intergenic_region	MODIFIER	LOC109499166-LOC109499170	109499166-109499170	intergenic_region	109499166-109499170		-1	n.79704456G>A
chrA1	79706442	G	A	PASS	intergenic_region	MODIFIER	LOC109499166-LOC109499170	109499166-109499170	intergenic_region	109499166-109499170		-1	n.79706442G>A
chrA1	79707851	C	G	PASS	intergenic_region	MODIFIER	LOC109499166-LOC109499170	109499166-109499170	intergenic_region	109499166-109499170		-1	n.79707851C>G
chrA1	79708853	T	C	PASS	intergenic_region	MODIFIER	LOC109499166-LOC109499170	109499166-109499170	intergenic_region	109499166-109499170		-1	n.79708853T>C
chrA1	79709755	T	C	PASS	intergenic_region	MODIFIER	LOC109499166-LOC109499170	109499166-109499170	intergenic_region	109499166-109499170		-1	n.79709755T>C
chrA1	79710309	C	T	PASS	intergenic_region	MODIFIER	LOC109499166-LOC109499170	109499166-109499170	intergenic_region	109499166-109499170		-1	n.79710309C>T
chrA1	79710781	A	G	PASS	intergenic_region	MODIFIER	LOC109499166-LOC109499170	109499166-109499170	intergenic_region	109499166-109499170		-1	n.79710781A>G
chrA1	79711360	GGGT	G	PASS	intergenic_region	MODIFIER	LOC109499166-LOC109499170	109499166-109499170	intergenic_region	109499166-109499170		-1	n.79711361_79711363delGGT
chrA1	79712366	G	A	PASS	intergenic_region	MODIFIER	LOC109499166-LOC109499170	109499166-109499170	intergenic_region	109499166-109499170		-1	n.79712366G>A
chrA1	79713738	C	T	PASS	intergenic_region	MODIFIER	LOC109499166-LOC109499170	109499166-109499170	intergenic_region	109499166-109499170		-1	n.79713738C>T
chrA1	79713901	AT	A	PASS	intergenic_region	MODIFIER	LOC109499166-LOC109499170	109499166-109499170	intergenic_region	109499166-109499170		-1	n.79713902delT
chrA1	79714258	G	A	PASS	intergenic_region	MODIFIER	LOC109499166-LOC109499170	109499166-109499170	intergenic_region	109499166-109499170		-1	n.79714258G>A
chrA1	79717517	A	G	PASS	intergenic_region	MODIFIER	LOC109499166-LOC109499170	109499166-109499170	intergenic_region	109499166-109499170		-1	n.79717517A>G
chrA1	79720241	G	A	PASS	intergenic_region	MODIFIER	LOC109499166-LOC109499170	109499166-109499170	intergenic_region	109499166-109499170		-1	n.79720241G>A
chrA1	79721089	AAAAT	A	PASS	intergenic_region	MODIFIER	LOC109499166-LOC109499170	109499166-109499170	intergenic_region	109499166-109499170		-1	n.79721090_79721093delAAAT
chrA1	79722875	G	T	PASS	intergenic_region	MODIFIER	LOC109499166-LOC109499170	109499166-109499170	intergenic_region	109499166-109499170		-1	n.79722875G>T
chrA1	79723189	G	T	PASS	intergenic_region	MODIFIER	LOC109499166-LOC109499170	109499166-109499170	intergenic_region	109499166-109499170		-1	n.79723189G>T
chrA1	79723854	AC	A	PASS	intergenic_region	MODIFIER	LOC109499166-LOC109499170	109499166-109499170	intergenic_region	109499166-109499170		-1	n.79723855delC
chrA1	79724948	G	A	PASS	intergenic_region	MODIFIER	LOC109499166-LOC109499170	109499166-109499170	intergenic_region	109499166-109499170		-1	n.79724948G>A
chrA1	79725309	G	C	PASS	intergenic_region	MODIFIER	LOC109499166-LOC109499170	109499166-109499170	intergenic_region	109499166-109499170		-1	n.79725309G>C
chrA1	79726254	G	A	PASS	intergenic_region	MODIFIER	LOC109499166-LOC109499170	109499166-109499170	intergenic_region	109499166-109499170		-1	n.79726254G>A
chrA1	79727935	C	T	PASS	intergenic_region	MODIFIER	LOC109499166-LOC109499170	109499166-109499170	intergenic_region	109499166-109499170		-1	n.79727935C>T
chrA1	79728204	G	C	PASS	intergenic_region	MODIFIER	LOC109499166-LOC109499170	109499166-109499170	intergenic_region	109499166-109499170		-1	n.79728204G>C
chrA1	79728689	C	T	PASS	intergenic_region	MODIFIER	LOC109499166-LOC109499170	109499166-109499170	intergenic_region	109499166-109499170		-1	n.79728689C>T
chrA1	79728936	G	A	PASS	intergenic_region	MODIFIER	LOC109499166-LOC109499170	109499166-109499170	intergenic_region	109499166-109499170		-1	n.79728936G>A
chrA1	79728982	G	T	PASS	intergenic_region	MODIFIER	LOC109499166-LOC109499170	109499166-109499170	intergenic_region	109499166-109499170		-1	n.79728982G>T
chrA1	79730800	A	G	PASS	intergenic_region	MODIFIER	LOC109499166-LOC109499170	109499166-109499170	intergenic_region	109499166-109499170		-1	n.79730800A>G
chrA1	79731606	G	A	PASS	intergenic_region	MODIFIER	LOC109499166-LOC109499170	109499166-109499170	intergenic_region	109499166-109499170		-1	n.79731606G>A
chrA1	79731800	G	A	PASS	intergenic_region	MODIFIER	LOC109499166-LOC109499170	109499166-109499170	intergenic_region	109499166-109499170		-1	n.79731800G>A
chrA1	79732593	C	T	PASS	intergenic_region	MODIFIER	LOC109499166-LOC109499170	109499166-109499170	intergenic_region	109499166-109499170		-1	n.79732593C>T
chrA1	79734148	G	A	PASS	intergenic_region	MODIFIER	LOC109499166-LOC109499170	109499166-109499170	intergenic_region	109499166-109499170		-1	n.79734148G>A
chrA1	79757829	A	G	PASS	intergenic_region	MODIFIER	LOC109499166-LOC109499170	109499166-109499170	intergenic_region	109499166-109499170		-1	n.79757829A>G
chrA1	79758564	G	A	PASS	intergenic_region	MODIFIER	LOC109499166-LOC109499170	109499166-109499170	intergenic_region	109499166-109499170		-1	n.79758564G>A
chrA1	79759175	GTAGA	G	PASS	intergenic_region	MODIFIER	LOC109499166-LOC109499170	109499166-109499170	intergenic_region	109499166-109499170		-1	n.79759176_79759179delTAGA
chrA1	79759725	G	A	PASS	intergenic_region	MODIFIER	LOC109499166-LOC109499170	109499166-109499170	intergenic_region	109499166-109499170		-1	n.79759725G>A
chrA1	79765840	A	G	PASS	intergenic_region	MODIFIER	LOC109499166-LOC109499170	109499166-109499170	intergenic_region	109499166-109499170		-1	n.79765840A>G
chrA1	79807461	G	A	PASS	downstream_gene_variant	MODIFIER	IRS2	101095791	transcript	XM_023253148.1	protein_coding	-1	c.*4580C>T
chrA1	79807461	G	A	PASS	intergenic_region	MODIFIER	LOC109499170-IRS2	109499170-101095791	intergenic_region	109499170-101095791		-1	n.79807461G>A
chrA1	79820576	G	A	PASS	intron_variant	MODIFIER	IRS2	101095791	transcript	XM_023253148.1	protein_coding	1	c.4004-8531C>T
chrA1	79822071	G	A	PASS	intron_variant	MODIFIER	IRS2	101095791	transcript	XM_023253148.1	protein_coding	1	c.4004-10026C>T
chrA1	79849974	A	C	PASS	intergenic_region	MODIFIER	IRS2-LOC109499171	101095791-109499171	intergenic_region	101095791-109499171		-1	n.79849974A>C
chrA1	79850773	G	C	PASS	intergenic_region	MODIFIER	IRS2-LOC109499171	101095791-109499171	intergenic_region	101095791-109499171		-1	n.79850773G>C
chrA1	79853092	C	T	PASS	intergenic_region	MODIFIER	IRS2-LOC109499171	101095791-109499171	intergenic_region	101095791-109499171		-1	n.79853092C>T
chrA1	79854410	C	A	PASS	intergenic_region	MODIFIER	IRS2-LOC109499171	101095791-109499171	intergenic_region	101095791-109499171		-1	n.79854410C>A
chrA1	79855171	C	T	PASS	intergenic_region	MODIFIER	IRS2-LOC109499171	101095791-109499171	intergenic_region	101095791-109499171		-1	n.79855171C>T
chrA1	79855813	A	G	PASS	intergenic_region	MODIFIER	IRS2-LOC109499171	101095791-109499171	intergenic_region	101095791-109499171		-1	n.79855813A>G
chrA1	79859039	G	A	PASS	intergenic_region	MODIFIER	IRS2-LOC109499171	101095791-109499171	intergenic_region	101095791-109499171		-1	n.79859039G>A
chrA1	79862279	G	C	PASS	intergenic_region	MODIFIER	IRS2-LOC109499171	101095791-109499171	intergenic_region	101095791-109499171		-1	n.79862279G>C
chrA1	79862885	A	C	PASS	intergenic_region	MODIFIER	IRS2-LOC109499171	101095791-109499171	intergenic_region	101095791-109499171		-1	n.79862885A>C
chrA1	79862940	G	A	PASS	intergenic_region	MODIFIER	IRS2-LOC109499171	101095791-109499171	intergenic_region	101095791-109499171		-1	n.79862940G>A
chrA1	79863502	G	C	PASS	intergenic_region	MODIFIER	IRS2-LOC109499171	101095791-109499171	intergenic_region	101095791-109499171		-1	n.79863502G>C
chrA1	79864622	T	C	PASS	intergenic_region	MODIFIER	IRS2-LOC109499171	101095791-109499171	intergenic_region	101095791-109499171		-1	n.79864622T>C
chrA1	79864812	C	T	PASS	intergenic_region	MODIFIER	IRS2-LOC109499171	101095791-109499171	intergenic_region	101095791-109499171		-1	n.79864812C>T
chrA1	79864984	T	C	PASS	intergenic_region	MODIFIER	IRS2-LOC109499171	101095791-109499171	intergenic_region	101095791-109499171		-1	n.79864984T>C
chrA1	79868452	C	T	PASS	intergenic_region	MODIFIER	IRS2-LOC109499171	101095791-109499171	intergenic_region	101095791-109499171		-1	n.79868452C>T
chrA1	79871836	C	T	PASS	intergenic_region	MODIFIER	IRS2-LOC109499171	101095791-109499171	intergenic_region	101095791-109499171		-1	n.79871836C>T
chrA1	79872252	G	T	PASS	intergenic_region	MODIFIER	IRS2-LOC109499171	101095791-109499171	intergenic_region	101095791-109499171		-1	n.79872252G>T
chrA1	79886800	G	A	PASS	intergenic_region	MODIFIER	IRS2-LOC109499171	101095791-109499171	intergenic_region	101095791-109499171		-1	n.79886800G>A
chrA1	79889374	G	A	PASS	intergenic_region	MODIFIER	IRS2-LOC109499171	101095791-109499171	intergenic_region	101095791-109499171		-1	n.79889374G>A
chrA1	79889433	C	T	PASS	intergenic_region	MODIFIER	IRS2-LOC109499171	101095791-109499171	intergenic_region	101095791-109499171		-1	n.79889433C>T
chrA1	79892422	G	A	PASS	intergenic_region	MODIFIER	IRS2-LOC109499171	101095791-109499171	intergenic_region	101095791-109499171		-1	n.79892422G>A
chrA1	79893411	G	T	PASS	intergenic_region	MODIFIER	IRS2-LOC109499171	101095791-109499171	intergenic_region	101095791-109499171		-1	n.79893411G>T
chrA1	79896850	T	C	PASS	intergenic_region	MODIFIER	IRS2-LOC109499171	101095791-109499171	intergenic_region	101095791-109499171		-1	n.79896850T>C
chrA1	79912444	G	A	PASS	intergenic_region	MODIFIER	IRS2-LOC109499171	101095791-109499171	intergenic_region	101095791-109499171		-1	n.79912444G>A
chrA1	79913794	C	T	PASS	intergenic_region	MODIFIER	IRS2-LOC109499171	101095791-109499171	intergenic_region	101095791-109499171		-1	n.79913794C>T
chrA1	79913936	C	T	PASS	intergenic_region	MODIFIER	IRS2-LOC109499171	101095791-109499171	intergenic_region	101095791-109499171		-1	n.79913936C>T
chrA1	79915797	G	A	PASS	intergenic_region	MODIFIER	IRS2-LOC109499171	101095791-109499171	intergenic_region	101095791-109499171		-1	n.79915797G>A
chrA1	79916095	G	A	PASS	intergenic_region	MODIFIER	IRS2-LOC109499171	101095791-109499171	intergenic_region	101095791-109499171		-1	n.79916095G>A
chrA1	79916126	G	A	PASS	intergenic_region	MODIFIER	IRS2-LOC109499171	101095791-109499171	intergenic_region	101095791-109499171		-1	n.79916126G>A
chrA1	79916986	C	T	PASS	intergenic_region	MODIFIER	IRS2-LOC109499171	101095791-109499171	intergenic_region	101095791-109499171		-1	n.79916986C>T
chrA1	79917808	G	C	PASS	intergenic_region	MODIFIER	IRS2-LOC109499171	101095791-109499171	intergenic_region	101095791-109499171		-1	n.79917808G>C
chrA1	79918750	C	T	PASS	intergenic_region	MODIFIER	IRS2-LOC109499171	101095791-109499171	intergenic_region	101095791-109499171		-1	n.79918750C>T
chrA1	79918824	A	T	PASS	intergenic_region	MODIFIER	IRS2-LOC109499171	101095791-109499171	intergenic_region	101095791-109499171		-1	n.79918824A>T
chrA1	79922029	C	A	PASS	intergenic_region	MODIFIER	IRS2-LOC109499171	101095791-109499171	intergenic_region	101095791-109499171		-1	n.79922029C>A
chrA1	79922821	C	T	PASS	intergenic_region	MODIFIER	IRS2-LOC109499171	101095791-109499171	intergenic_region	101095791-109499171		-1	n.79922821C>T
chrA1	79923023	G	T	PASS	intergenic_region	MODIFIER	IRS2-LOC109499171	101095791-109499171	intergenic_region	101095791-109499171		-1	n.79923023G>T
chrA1	79924274	G	T	PASS	intergenic_region	MODIFIER	IRS2-LOC109499171	101095791-109499171	intergenic_region	101095791-109499171		-1	n.79924274G>T
chrA1	79924472	G	T	PASS	intergenic_region	MODIFIER	IRS2-LOC109499171	101095791-109499171	intergenic_region	101095791-109499171		-1	n.79924472G>T
chrA1	79924888	G	A	PASS	intergenic_region	MODIFIER	IRS2-LOC109499171	101095791-109499171	intergenic_region	101095791-109499171		-1	n.79924888G>A
chrA1	79925841	C	A	PASS	intergenic_region	MODIFIER	IRS2-LOC109499171	101095791-109499171	intergenic_region	101095791-109499171		-1	n.79925841C>A
chrA1	79928673	G	A	PASS	intergenic_region	MODIFIER	IRS2-LOC109499171	101095791-109499171	intergenic_region	101095791-109499171		-1	n.79928673G>A
chrA1	79930467	C	T	PASS	intergenic_region	MODIFIER	IRS2-LOC109499171	101095791-109499171	intergenic_region	101095791-109499171		-1	n.79930467C>T
chrA1	79930647	T	C	PASS	intergenic_region	MODIFIER	IRS2-LOC109499171	101095791-109499171	intergenic_region	101095791-109499171		-1	n.79930647T>C
chrA1	79931601	G	GGGGGA	PASS	intergenic_region	MODIFIER	IRS2-LOC109499171	101095791-109499171	intergenic_region	101095791-109499171		-1	n.79931601_79931602insGGGGA
chrA1	79931662	C	T	PASS	intergenic_region	MODIFIER	IRS2-LOC109499171	101095791-109499171	intergenic_region	101095791-109499171		-1	n.79931662C>T
chrA1	79931735	G	T	PASS	intergenic_region	MODIFIER	IRS2-LOC109499171	101095791-109499171	intergenic_region	101095791-109499171		-1	n.79931735G>T
chrA1	79932308	T	C	PASS	intergenic_region	MODIFIER	IRS2-LOC109499171	101095791-109499171	intergenic_region	101095791-109499171		-1	n.79932308T>C
chrA1	79934418	T	A	PASS	intergenic_region	MODIFIER	IRS2-LOC109499171	101095791-109499171	intergenic_region	101095791-109499171		-1	n.79934418T>A
chrA1	79937611	G	A	PASS	intergenic_region	MODIFIER	IRS2-LOC109499171	101095791-109499171	intergenic_region	101095791-109499171		-1	n.79937611G>A
chrA1	79939569	G	A	PASS	intergenic_region	MODIFIER	IRS2-LOC109499171	101095791-109499171	intergenic_region	101095791-109499171		-1	n.79939569G>A
chrA1	79940989	C	G	PASS	intergenic_region	MODIFIER	IRS2-LOC109499171	101095791-109499171	intergenic_region	101095791-109499171		-1	n.79940989C>G
chrA1	79941352	G	A	PASS	intergenic_region	MODIFIER	IRS2-LOC109499171	101095791-109499171	intergenic_region	101095791-109499171		-1	n.79941352G>A
chrA1	79941366	A	C	PASS	intergenic_region	MODIFIER	IRS2-LOC109499171	101095791-109499171	intergenic_region	101095791-109499171		-1	n.79941366A>C
chrA1	79941710	C	G	PASS	intergenic_region	MODIFIER	IRS2-LOC109499171	101095791-109499171	intergenic_region	101095791-109499171		-1	n.79941710C>G
chrA1	79941768	GTGCCTT	G	PASS	intergenic_region	MODIFIER	IRS2-LOC109499171	101095791-109499171	intergenic_region	101095791-109499171		-1	n.79941769_79941774delTGCCTT
chrA1	79942740	C	T	PASS	intergenic_region	MODIFIER	IRS2-LOC109499171	101095791-109499171	intergenic_region	101095791-109499171		-1	n.79942740C>T
chrA1	79946132	G	A	PASS	intergenic_region	MODIFIER	IRS2-LOC109499171	101095791-109499171	intergenic_region	101095791-109499171		-1	n.79946132G>A
chrA1	79949155	G	A	PASS	intergenic_region	MODIFIER	IRS2-LOC109499171	101095791-109499171	intergenic_region	101095791-109499171		-1	n.79949155G>A
chrA1	79950163	C	T	PASS	intergenic_region	MODIFIER	IRS2-LOC109499171	101095791-109499171	intergenic_region	101095791-109499171		-1	n.79950163C>T
chrA1	79951893	C	T	PASS	intergenic_region	MODIFIER	IRS2-LOC109499171	101095791-109499171	intergenic_region	101095791-109499171		-1	n.79951893C>T
chrA1	79952351	C	A	PASS	intergenic_region	MODIFIER	IRS2-LOC109499171	101095791-109499171	intergenic_region	101095791-109499171		-1	n.79952351C>A
chrA1	79952692	C	T	PASS	intergenic_region	MODIFIER	IRS2-LOC109499171	101095791-109499171	intergenic_region	101095791-109499171		-1	n.79952692C>T
chrA1	79952744	C	A	PASS	intergenic_region	MODIFIER	IRS2-LOC109499171	101095791-109499171	intergenic_region	101095791-109499171		-1	n.79952744C>A
chrA1	79953708	G	A	PASS	intergenic_region	MODIFIER	IRS2-LOC109499171	101095791-109499171	intergenic_region	101095791-109499171		-1	n.79953708G>A
chrA1	79954294	TTCTC	T	PASS	intergenic_region	MODIFIER	IRS2-LOC109499171	101095791-109499171	intergenic_region	101095791-109499171		-1	n.79954295_79954298delTCTC
chrA1	79955097	G	T	PASS	intergenic_region	MODIFIER	IRS2-LOC109499171	101095791-109499171	intergenic_region	101095791-109499171		-1	n.79955097G>T
chrA1	79956077	A	T	PASS	intergenic_region	MODIFIER	IRS2-LOC109499171	101095791-109499171	intergenic_region	101095791-109499171		-1	n.79956077A>T
chrA1	79957304	G	T	PASS	intergenic_region	MODIFIER	IRS2-LOC109499171	101095791-109499171	intergenic_region	101095791-109499171		-1	n.79957304G>T
chrA1	79958670	G	A	PASS	intergenic_region	MODIFIER	IRS2-LOC109499171	101095791-109499171	intergenic_region	101095791-109499171		-1	n.79958670G>A
chrA1	79958803	G	A	PASS	intergenic_region	MODIFIER	IRS2-LOC109499171	101095791-109499171	intergenic_region	101095791-109499171		-1	n.79958803G>A
chrA1	79959948	GAGA	G	PASS	intergenic_region	MODIFIER	IRS2-LOC109499171	101095791-109499171	intergenic_region	101095791-109499171		-1	n.79959949_79959951delAGA
chrA1	79960160	C	T	PASS	intergenic_region	MODIFIER	IRS2-LOC109499171	101095791-109499171	intergenic_region	101095791-109499171		-1	n.79960160C>T
chrA1	79960416	G	T	PASS	intergenic_region	MODIFIER	IRS2-LOC109499171	101095791-109499171	intergenic_region	101095791-109499171		-1	n.79960416G>T
chrA1	79960646	T	C	PASS	intergenic_region	MODIFIER	IRS2-LOC109499171	101095791-109499171	intergenic_region	101095791-109499171		-1	n.79960646T>C
chrA1	79961266	A	G	PASS	intergenic_region	MODIFIER	IRS2-LOC109499171	101095791-109499171	intergenic_region	101095791-109499171		-1	n.79961266A>G
chrA1	79962186	T	A	PASS	intergenic_region	MODIFIER	IRS2-LOC109499171	101095791-109499171	intergenic_region	101095791-109499171		-1	n.79962186T>A
chrA1	79965251	G	A	PASS	intergenic_region	MODIFIER	IRS2-LOC109499171	101095791-109499171	intergenic_region	101095791-109499171		-1	n.79965251G>A
chrA1	79965860	AGAT	A	PASS	intergenic_region	MODIFIER	IRS2-LOC109499171	101095791-109499171	intergenic_region	101095791-109499171		-1	n.79965861_79965863delGAT
chrA1	79971907	A	G	PASS	intergenic_region	MODIFIER	IRS2-LOC109499171	101095791-109499171	intergenic_region	101095791-109499171		-1	n.79971907A>G
chrA1	79975050	C	T	PASS	intergenic_region	MODIFIER	IRS2-LOC109499171	101095791-109499171	intergenic_region	101095791-109499171		-1	n.79975050C>T
chrA1	79977614	C	T	PASS	intergenic_region	MODIFIER	IRS2-LOC109499171	101095791-109499171	intergenic_region	101095791-109499171		-1	n.79977614C>T
chrA1	79984060	G	A	PASS	intergenic_region	MODIFIER	IRS2-LOC109499171	101095791-109499171	intergenic_region	101095791-109499171		-1	n.79984060G>A
chrA1	79984484	T	G	PASS	intergenic_region	MODIFIER	IRS2-LOC109499171	101095791-109499171	intergenic_region	101095791-109499171		-1	n.79984484T>G
chrA1	79984876	C	T	PASS	intergenic_region	MODIFIER	IRS2-LOC109499171	101095791-109499171	intergenic_region	101095791-109499171		-1	n.79984876C>T
chrA1	79987207	G	A	PASS	intergenic_region	MODIFIER	IRS2-LOC109499171	101095791-109499171	intergenic_region	101095791-109499171		-1	n.79987207G>A
chrA1	79988393	G	A	PASS	intergenic_region	MODIFIER	IRS2-LOC109499171	101095791-109499171	intergenic_region	101095791-109499171		-1	n.79988393G>A
chrA1	79988734	C	T	PASS	intergenic_region	MODIFIER	IRS2-LOC109499171	101095791-109499171	intergenic_region	101095791-109499171		-1	n.79988734C>T
chrA1	79988763	T	G	PASS	intergenic_region	MODIFIER	IRS2-LOC109499171	101095791-109499171	intergenic_region	101095791-109499171		-1	n.79988763T>G
chrA1	79988832	AG	A	PASS	intergenic_region	MODIFIER	IRS2-LOC109499171	101095791-109499171	intergenic_region	101095791-109499171		-1	n.79988833delG
chrA1	79991715	T	C	PASS	intergenic_region	MODIFIER	IRS2-LOC109499171	101095791-109499171	intergenic_region	101095791-109499171		-1	n.79991715T>C
chrA1	79995549	G	A	PASS	intergenic_region	MODIFIER	IRS2-LOC109499171	101095791-109499171	intergenic_region	101095791-109499171		-1	n.79995549G>A
chrA1	79995686	C	T	PASS	intergenic_region	MODIFIER	IRS2-LOC109499171	101095791-109499171	intergenic_region	101095791-109499171		-1	n.79995686C>T
chrA1	79996644	C	T	PASS	intergenic_region	MODIFIER	IRS2-LOC109499171	101095791-109499171	intergenic_region	101095791-109499171		-1	n.79996644C>T
chrA1	79997778	C	T	PASS	intergenic_region	MODIFIER	IRS2-LOC109499171	101095791-109499171	intergenic_region	101095791-109499171		-1	n.79997778C>T
chrA1	80014911	G	A	PASS	intergenic_region	MODIFIER	IRS2-LOC109499171	101095791-109499171	intergenic_region	101095791-109499171		-1	n.80014911G>A
chrA1	80015122	AC	A	PASS	intergenic_region	MODIFIER	IRS2-LOC109499171	101095791-109499171	intergenic_region	101095791-109499171		-1	n.80015123delC
chrA1	80015366	C	T	PASS	intergenic_region	MODIFIER	IRS2-LOC109499171	101095791-109499171	intergenic_region	101095791-109499171		-1	n.80015366C>T
chrA1	80016249	G	A	PASS	intergenic_region	MODIFIER	IRS2-LOC109499171	101095791-109499171	intergenic_region	101095791-109499171		-1	n.80016249G>A
chrA1	80016433	C	T	PASS	intergenic_region	MODIFIER	IRS2-LOC109499171	101095791-109499171	intergenic_region	101095791-109499171		-1	n.80016433C>T
chrA1	80016744	C	T	PASS	intergenic_region	MODIFIER	IRS2-LOC109499171	101095791-109499171	intergenic_region	101095791-109499171		-1	n.80016744C>T
chrA1	80017409	C	T	PASS	intergenic_region	MODIFIER	IRS2-LOC109499171	101095791-109499171	intergenic_region	101095791-109499171		-1	n.80017409C>T
chrA1	80017664	GT	G	PASS	intergenic_region	MODIFIER	IRS2-LOC109499171	101095791-109499171	intergenic_region	101095791-109499171		-1	n.80017665delT
chrA1	80020213	G	GT	PASS	intergenic_region	MODIFIER	IRS2-LOC109499171	101095791-109499171	intergenic_region	101095791-109499171		-1	n.80020213_80020214insT
chrA1	80020947	A	G	PASS	intergenic_region	MODIFIER	IRS2-LOC109499171	101095791-109499171	intergenic_region	101095791-109499171		-1	n.80020947A>G
chrA1	80021062	G	A	PASS	intergenic_region	MODIFIER	IRS2-LOC109499171	101095791-109499171	intergenic_region	101095791-109499171		-1	n.80021062G>A
chrA1	80021245	T	A	PASS	intergenic_region	MODIFIER	IRS2-LOC109499171	101095791-109499171	intergenic_region	101095791-109499171		-1	n.80021245T>A
chrA1	80021946	G	A	PASS	intergenic_region	MODIFIER	IRS2-LOC109499171	101095791-109499171	intergenic_region	101095791-109499171		-1	n.80021946G>A
chrA1	80027094	G	A	PASS	intergenic_region	MODIFIER	IRS2-LOC109499171	101095791-109499171	intergenic_region	101095791-109499171		-1	n.80027094G>A
chrA1	80029186	A	T	PASS	intergenic_region	MODIFIER	IRS2-LOC109499171	101095791-109499171	intergenic_region	101095791-109499171		-1	n.80029186A>T
chrA1	80030472	C	T	PASS	intergenic_region	MODIFIER	IRS2-LOC109499171	101095791-109499171	intergenic_region	101095791-109499171		-1	n.80030472C>T
chrA1	80032202	G	A	PASS	intergenic_region	MODIFIER	IRS2-LOC109499171	101095791-109499171	intergenic_region	101095791-109499171		-1	n.80032202G>A
chrA1	80035422	C	A	PASS	intergenic_region	MODIFIER	IRS2-LOC109499171	101095791-109499171	intergenic_region	101095791-109499171		-1	n.80035422C>A
chrA1	80037891	C	T	PASS	intergenic_region	MODIFIER	IRS2-LOC109499171	101095791-109499171	intergenic_region	101095791-109499171		-1	n.80037891C>T
chrA1	80041184	G	A	PASS	intergenic_region	MODIFIER	IRS2-LOC109499171	101095791-109499171	intergenic_region	101095791-109499171		-1	n.80041184G>A
chrA1	80041475	G	A	PASS	intergenic_region	MODIFIER	IRS2-LOC109499171	101095791-109499171	intergenic_region	101095791-109499171		-1	n.80041475G>A
chrA1	80051487	G	A	PASS	intergenic_region	MODIFIER	IRS2-LOC109499171	101095791-109499171	intergenic_region	101095791-109499171		-1	n.80051487G>A
chrA1	80053185	A	G	PASS	intergenic_region	MODIFIER	IRS2-LOC109499171	101095791-109499171	intergenic_region	101095791-109499171		-1	n.80053185A>G
chrA1	80053837	C	T	PASS	intergenic_region	MODIFIER	IRS2-LOC109499171	101095791-109499171	intergenic_region	101095791-109499171		-1	n.80053837C>T
chrA1	80076551	C	T	PASS	upstream_gene_variant	MODIFIER	LOC109499171	109499171	transcript	XR_002156354.2	pseudogene	-1	n.-2648C>T
chrA1	80076551	C	T	PASS	intergenic_region	MODIFIER	IRS2-LOC109499171	101095791-109499171	intergenic_region	101095791-109499171		-1	n.80076551C>T
chrA1	80077187	C	T	PASS	upstream_gene_variant	MODIFIER	LOC109499171	109499171	transcript	XR_002156354.2	pseudogene	-1	n.-2012C>T
chrA1	80077187	C	T	PASS	intergenic_region	MODIFIER	IRS2-LOC109499171	101095791-109499171	intergenic_region	101095791-109499171		-1	n.80077187C>T
chrA1	80077709	C	T	PASS	upstream_gene_variant	MODIFIER	LOC109499171	109499171	transcript	XR_002156354.2	pseudogene	-1	n.-1490C>T
chrA1	80077709	C	T	PASS	intergenic_region	MODIFIER	IRS2-LOC109499171	101095791-109499171	intergenic_region	101095791-109499171		-1	n.80077709C>T
chrA1	80077953	G	A	PASS	upstream_gene_variant	MODIFIER	LOC109499171	109499171	transcript	XR_002156354.2	pseudogene	-1	n.-1246G>A
chrA1	80077953	G	A	PASS	intergenic_region	MODIFIER	IRS2-LOC109499171	101095791-109499171	intergenic_region	101095791-109499171		-1	n.80077953G>A
chrA1	80078135	C	CA	PASS	upstream_gene_variant	MODIFIER	LOC109499171	109499171	transcript	XR_002156354.2	pseudogene	-1	n.-1064_-1063insA
chrA1	80078135	C	CA	PASS	intergenic_region	MODIFIER	IRS2-LOC109499171	101095791-109499171	intergenic_region	101095791-109499171		-1	n.80078135_80078136insA
chrA1	80079282	G	A	PASS	non_coding_transcript_exon_variant	MODIFIER	LOC109499171	109499171	transcript	XR_002156354.2	pseudogene	1	n.84G>A
chrA1	80080069	T	C	PASS	intron_variant	MODIFIER	LOC109499171	109499171	transcript	XR_002156354.2	pseudogene	1	n.674-69T>C
chrA1	80080196	C	T	PASS	non_coding_transcript_exon_variant	MODIFIER	LOC109499171	109499171	transcript	XR_002156354.2	pseudogene	2	n.732C>T
chrA1	80080307	C	T	PASS	intron_variant	MODIFIER	LOC109499171	109499171	transcript	XR_002156354.2	pseudogene	2	n.774+69C>T
chrA1	80080675	C	T	PASS	intron_variant	MODIFIER	LOC109499171	109499171	transcript	XR_002156354.2	pseudogene	2	n.774+437C>T
chrA1	80081508	C	T	PASS	intron_variant	MODIFIER	LOC109499171	109499171	transcript	XR_002156354.2	pseudogene	2	n.775-67C>T
chrA1	80209033	T	C	PASS	intron_variant	MODIFIER	COL4A1	101096030	transcript	XM_023253172.1	protein_coding	2	c.145-13285A>G
chrA1	80209612	G	A	PASS	intron_variant	MODIFIER	COL4A1	101096030	transcript	XM_023253172.1	protein_coding	2	c.144+13199C>T
chrA1	80209839	C	T	PASS	intron_variant	MODIFIER	COL4A1	101096030	transcript	XM_023253172.1	protein_coding	2	c.144+12972G>A
chrA1	80210203	T	C	PASS	intron_variant	MODIFIER	COL4A1	101096030	transcript	XM_023253172.1	protein_coding	2	c.144+12608A>G
chrA1	80210260	G	A	PASS	intron_variant	MODIFIER	COL4A1	101096030	transcript	XM_023253172.1	protein_coding	2	c.144+12551C>T
chrA1	80210575	G	A	PASS	intron_variant	MODIFIER	COL4A1	101096030	transcript	XM_023253172.1	protein_coding	2	c.144+12236C>T
chrA1	80212333	C	T	PASS	intron_variant	MODIFIER	COL4A1	101096030	transcript	XM_023253172.1	protein_coding	2	c.144+10478G>A
chrA1	80215787	ACG	A	PASS	intron_variant	MODIFIER	COL4A1	101096030	transcript	XM_023253172.1	protein_coding	2	c.144+7022_144+7023delCG
chrA1	80223768	C	A	PASS	intron_variant	MODIFIER	COL4A1	101096030	transcript	XM_023253172.1	protein_coding	1	c.85-898G>T
chrA1	80224264	G	C	PASS	intron_variant	MODIFIER	COL4A1	101096030	transcript	XM_023253172.1	protein_coding	1	c.85-1394C>G
chrA1	80227769	G	A	PASS	intron_variant	MODIFIER	COL4A1	101096030	transcript	XM_023253172.1	protein_coding	1	c.85-4899C>T
chrA1	80228224	G	A	PASS	intron_variant	MODIFIER	COL4A1	101096030	transcript	XM_023253172.1	protein_coding	1	c.85-5354C>T
chrA1	80228319	T	TA	PASS	intron_variant	MODIFIER	COL4A1	101096030	transcript	XM_023253172.1	protein_coding	1	c.85-5450_85-5449insT
chrA1	80228534	C	T	PASS	intron_variant	MODIFIER	COL4A1	101096030	transcript	XM_023253172.1	protein_coding	1	c.85-5664G>A
chrA1	80228994	C	T	PASS	intron_variant	MODIFIER	COL4A1	101096030	transcript	XM_023253172.1	protein_coding	1	c.85-6124G>A
chrA1	80235388	G	A	PASS	intron_variant	MODIFIER	COL4A1	101096030	transcript	XM_023253172.1	protein_coding	1	c.85-12518C>T
chrA1	80235425	T	C	PASS	intron_variant	MODIFIER	COL4A1	101096030	transcript	XM_023253172.1	protein_coding	1	c.85-12555A>G
chrA1	80236044	T	G	PASS	intron_variant	MODIFIER	COL4A1	101096030	transcript	XM_023253172.1	protein_coding	1	c.85-13174A>C
chrA1	80236772	C	T	PASS	intron_variant	MODIFIER	COL4A1	101096030	transcript	XM_023253172.1	protein_coding	1	c.85-13902G>A
chrA1	80236887	G	A	PASS	intron_variant	MODIFIER	COL4A1	101096030	transcript	XM_023253172.1	protein_coding	1	c.85-14017C>T
chrA1	80237093	C	T	PASS	intron_variant	MODIFIER	COL4A1	101096030	transcript	XM_023253172.1	protein_coding	1	c.85-14223G>A
chrA1	80237849	C	CT	PASS	intron_variant	MODIFIER	COL4A1	101096030	transcript	XM_023253172.1	protein_coding	1	c.85-14980_85-14979insA
chrA1	80241606	G	A	PASS	intron_variant	MODIFIER	COL4A1	101096030	transcript	XM_023253172.1	protein_coding	1	c.85-18736C>T
chrA1	80244528	C	T	PASS	intron_variant	MODIFIER	COL4A1	101096030	transcript	XM_023253172.1	protein_coding	1	c.85-21658G>A
chrA1	80247626	T	A	PASS	intron_variant	MODIFIER	COL4A1	101096030	transcript	XM_023253172.1	protein_coding	1	c.85-24756A>T
chrA1	80249190	G	A	PASS	intron_variant	MODIFIER	COL4A1	101096030	transcript	XM_023253172.1	protein_coding	1	c.85-26320C>T
chrA1	80272761	G	A	PASS	intron_variant	MODIFIER	COL4A1	101096030	transcript	XM_023253172.1	protein_coding	1	c.84+16062C>T
chrA1	80273578	T	A	PASS	intron_variant	MODIFIER	COL4A1	101096030	transcript	XM_023253172.1	protein_coding	1	c.84+15245A>T
chrA1	80276094	C	T	PASS	intron_variant	MODIFIER	COL4A1	101096030	transcript	XM_023253172.1	protein_coding	1	c.84+12729G>A
chrA1	80279666	C	A	PASS	intron_variant	MODIFIER	COL4A1	101096030	transcript	XM_023253172.1	protein_coding	1	c.84+9157G>T
chrA1	80281894	C	T	PASS	intron_variant	MODIFIER	COL4A1	101096030	transcript	XM_023253172.1	protein_coding	1	c.84+6929G>A
chrA1	80282079	G	A	PASS	intron_variant	MODIFIER	COL4A1	101096030	transcript	XM_023253172.1	protein_coding	1	c.84+6744C>T
chrA1	80282214	A	C	PASS	intron_variant	MODIFIER	COL4A1	101096030	transcript	XM_023253172.1	protein_coding	1	c.84+6609T>G
chrA1	80283115	C	T	PASS	intron_variant	MODIFIER	COL4A1	101096030	transcript	XM_023253172.1	protein_coding	1	c.84+5708G>A
chrA1	80283255	G	A	PASS	intron_variant	MODIFIER	COL4A1	101096030	transcript	XM_023253172.1	protein_coding	1	c.84+5568C>T
chrA1	80284424	G	A	PASS	upstream_gene_variant	MODIFIER	COL4A2	101096282	transcript	XM_023253158.1	protein_coding	-1	c.-5316G>A
chrA1	80284424	G	A	PASS	upstream_gene_variant	MODIFIER	COL4A2	101096282	transcript	XM_023253164.1	protein_coding	-1	c.-5316G>A
chrA1	80284424	G	A	PASS	intron_variant	MODIFIER	COL4A1	101096030	transcript	XM_023253172.1	protein_coding	1	c.84+4399C>T
chrA1	80284680	T	C	PASS	upstream_gene_variant	MODIFIER	COL4A2	101096282	transcript	XM_023253158.1	protein_coding	-1	c.-5060T>C
chrA1	80284680	T	C	PASS	upstream_gene_variant	MODIFIER	COL4A2	101096282	transcript	XM_023253164.1	protein_coding	-1	c.-5060T>C
chrA1	80284680	T	C	PASS	intron_variant	MODIFIER	COL4A1	101096030	transcript	XM_023253172.1	protein_coding	1	c.84+4143A>G
chrA1	80285382	T	C	PASS	upstream_gene_variant	MODIFIER	COL4A2	101096282	transcript	XM_023253158.1	protein_coding	-1	c.-4358T>C
chrA1	80285382	T	C	PASS	upstream_gene_variant	MODIFIER	COL4A2	101096282	transcript	XM_023253164.1	protein_coding	-1	c.-4358T>C
chrA1	80285382	T	C	PASS	intron_variant	MODIFIER	COL4A1	101096030	transcript	XM_023253172.1	protein_coding	1	c.84+3441A>G
chrA1	80285923	A	G	PASS	upstream_gene_variant	MODIFIER	COL4A2	101096282	transcript	XM_023253158.1	protein_coding	-1	c.-3817A>G
chrA1	80285923	A	G	PASS	upstream_gene_variant	MODIFIER	COL4A2	101096282	transcript	XM_023253164.1	protein_coding	-1	c.-3817A>G
chrA1	80285923	A	G	PASS	intron_variant	MODIFIER	COL4A1	101096030	transcript	XM_023253172.1	protein_coding	1	c.84+2900T>C
chrA1	80286669	T	C	PASS	upstream_gene_variant	MODIFIER	COL4A2	101096282	transcript	XM_023253158.1	protein_coding	-1	c.-3071T>C
chrA1	80286669	T	C	PASS	upstream_gene_variant	MODIFIER	COL4A2	101096282	transcript	XM_023253164.1	protein_coding	-1	c.-3071T>C
chrA1	80286669	T	C	PASS	intron_variant	MODIFIER	COL4A1	101096030	transcript	XM_023253172.1	protein_coding	1	c.84+2154A>G
chrA1	80286818	A	C	PASS	upstream_gene_variant	MODIFIER	COL4A2	101096282	transcript	XM_023253158.1	protein_coding	-1	c.-2922A>C
chrA1	80286818	A	C	PASS	upstream_gene_variant	MODIFIER	COL4A2	101096282	transcript	XM_023253164.1	protein_coding	-1	c.-2922A>C
chrA1	80286818	A	C	PASS	intron_variant	MODIFIER	COL4A1	101096030	transcript	XM_023253172.1	protein_coding	1	c.84+2005T>G
chrA1	80287284	T	A	PASS	upstream_gene_variant	MODIFIER	COL4A2	101096282	transcript	XM_023253158.1	protein_coding	-1	c.-2456T>A
chrA1	80287284	T	A	PASS	upstream_gene_variant	MODIFIER	COL4A2	101096282	transcript	XM_023253164.1	protein_coding	-1	c.-2456T>A
chrA1	80287284	T	A	PASS	intron_variant	MODIFIER	COL4A1	101096030	transcript	XM_023253172.1	protein_coding	1	c.84+1539A>T
chrA1	80288494	T	C	PASS	upstream_gene_variant	MODIFIER	COL4A2	101096282	transcript	XM_023253164.1	protein_coding	-1	c.-1246T>C
chrA1	80288494	T	C	PASS	intron_variant	MODIFIER	COL4A1	101096030	transcript	XM_023253172.1	protein_coding	1	c.84+329A>G
chrA1	80288494	T	C	PASS	intron_variant	MODIFIER	COL4A2	101096282	transcript	XM_023253158.1	protein_coding	1	c.-45+26T>C
chrA1	80290379	T	C	PASS	upstream_gene_variant	MODIFIER	COL4A1	101096030	transcript	XM_023253172.1	protein_coding	-1	c.-1473A>G
chrA1	80290379	T	C	PASS	intron_variant	MODIFIER	COL4A2	101096282	transcript	XM_023253158.1	protein_coding	3	c.99+419T>C
chrA1	80290379	T	C	PASS	intron_variant	MODIFIER	COL4A2	101096282	transcript	XM_023253164.1	protein_coding	3	c.99+419T>C
chrA1	80290432	G	T	PASS	upstream_gene_variant	MODIFIER	COL4A1	101096030	transcript	XM_023253172.1	protein_coding	-1	c.-1526C>A
chrA1	80290432	G	T	PASS	intron_variant	MODIFIER	COL4A2	101096282	transcript	XM_023253158.1	protein_coding	3	c.99+472G>T
chrA1	80290432	G	T	PASS	intron_variant	MODIFIER	COL4A2	101096282	transcript	XM_023253164.1	protein_coding	3	c.99+472G>T
chrA1	80291271	G	A	PASS	upstream_gene_variant	MODIFIER	COL4A1	101096030	transcript	XM_023253172.1	protein_coding	-1	c.-2365C>T
chrA1	80291271	G	A	PASS	intron_variant	MODIFIER	COL4A2	101096282	transcript	XM_023253158.1	protein_coding	3	c.99+1311G>A
chrA1	80291271	G	A	PASS	intron_variant	MODIFIER	COL4A2	101096282	transcript	XM_023253164.1	protein_coding	3	c.99+1311G>A
chrA1	80291455	G	T	PASS	upstream_gene_variant	MODIFIER	COL4A1	101096030	transcript	XM_023253172.1	protein_coding	-1	c.-2549C>A
chrA1	80291455	G	T	PASS	intron_variant	MODIFIER	COL4A2	101096282	transcript	XM_023253158.1	protein_coding	3	c.99+1495G>T
chrA1	80291455	G	T	PASS	intron_variant	MODIFIER	COL4A2	101096282	transcript	XM_023253164.1	protein_coding	3	c.99+1495G>T
chrA1	80293120	C	T	PASS	upstream_gene_variant	MODIFIER	COL4A1	101096030	transcript	XM_023253172.1	protein_coding	-1	c.-4214G>A
chrA1	80293120	C	T	PASS	intron_variant	MODIFIER	COL4A2	101096282	transcript	XM_023253158.1	protein_coding	3	c.99+3160C>T
chrA1	80293120	C	T	PASS	intron_variant	MODIFIER	COL4A2	101096282	transcript	XM_023253164.1	protein_coding	3	c.99+3160C>T
chrA1	80293399	G	A	PASS	upstream_gene_variant	MODIFIER	COL4A1	101096030	transcript	XM_023253172.1	protein_coding	-1	c.-4493C>T
chrA1	80293399	G	A	PASS	intron_variant	MODIFIER	COL4A2	101096282	transcript	XM_023253158.1	protein_coding	3	c.99+3439G>A
chrA1	80293399	G	A	PASS	intron_variant	MODIFIER	COL4A2	101096282	transcript	XM_023253164.1	protein_coding	3	c.99+3439G>A
chrA1	80293457	A	C	PASS	upstream_gene_variant	MODIFIER	COL4A1	101096030	transcript	XM_023253172.1	protein_coding	-1	c.-4551T>G
chrA1	80293457	A	C	PASS	intron_variant	MODIFIER	COL4A2	101096282	transcript	XM_023253158.1	protein_coding	3	c.99+3497A>C
chrA1	80293457	A	C	PASS	intron_variant	MODIFIER	COL4A2	101096282	transcript	XM_023253164.1	protein_coding	3	c.99+3497A>C
chrA1	80294424	C	A	PASS	intron_variant	MODIFIER	COL4A2	101096282	transcript	XM_023253158.1	protein_coding	3	c.99+4464C>A
chrA1	80294424	C	A	PASS	intron_variant	MODIFIER	COL4A2	101096282	transcript	XM_023253164.1	protein_coding	3	c.99+4464C>A
chrA1	80295029	T	C	PASS	intron_variant	MODIFIER	COL4A2	101096282	transcript	XM_023253158.1	protein_coding	3	c.99+5069T>C
chrA1	80295029	T	C	PASS	intron_variant	MODIFIER	COL4A2	101096282	transcript	XM_023253164.1	protein_coding	3	c.99+5069T>C
chrA1	80295226	A	AG	PASS	intron_variant	MODIFIER	COL4A2	101096282	transcript	XM_023253158.1	protein_coding	3	c.99+5266_99+5267insG
chrA1	80295226	A	AG	PASS	intron_variant	MODIFIER	COL4A2	101096282	transcript	XM_023253164.1	protein_coding	3	c.99+5266_99+5267insG
chrA1	80295360	C	T	PASS	intron_variant	MODIFIER	COL4A2	101096282	transcript	XM_023253158.1	protein_coding	3	c.99+5400C>T
chrA1	80295360	C	T	PASS	intron_variant	MODIFIER	COL4A2	101096282	transcript	XM_023253164.1	protein_coding	3	c.99+5400C>T
chrA1	80299906	A	AT	PASS	intron_variant	MODIFIER	COL4A2	101096282	transcript	XM_023253158.1	protein_coding	3	c.99+9946_99+9947insT
chrA1	80299906	A	AT	PASS	intron_variant	MODIFIER	COL4A2	101096282	transcript	XM_023253164.1	protein_coding	3	c.99+9946_99+9947insT
chrA1	80302219	CT	C	PASS	intron_variant	MODIFIER	COL4A2	101096282	transcript	XM_023253158.1	protein_coding	3	c.99+12260delT
chrA1	80302219	CT	C	PASS	intron_variant	MODIFIER	COL4A2	101096282	transcript	XM_023253164.1	protein_coding	3	c.99+12260delT
chrA1	80305374	CAGAGAGACAG	C	PASS	intron_variant	MODIFIER	COL4A2	101096282	transcript	XM_023253158.1	protein_coding	3	c.99+15415_99+15424delAGAGAGACAG
chrA1	80305374	CAGAGAGACAG	C	PASS	intron_variant	MODIFIER	COL4A2	101096282	transcript	XM_023253164.1	protein_coding	3	c.99+15415_99+15424delAGAGAGACAG
chrA1	80308730	C	T	PASS	intron_variant	MODIFIER	COL4A2	101096282	transcript	XM_023253158.1	protein_coding	3	c.99+18770C>T
chrA1	80308730	C	T	PASS	intron_variant	MODIFIER	COL4A2	101096282	transcript	XM_023253164.1	protein_coding	3	c.99+18770C>T
chrA1	80309588	C	T	PASS	intron_variant	MODIFIER	COL4A2	101096282	transcript	XM_023253158.1	protein_coding	3	c.99+19628C>T
chrA1	80309588	C	T	PASS	intron_variant	MODIFIER	COL4A2	101096282	transcript	XM_023253164.1	protein_coding	3	c.99+19628C>T
chrA1	80310505	A	G	PASS	intron_variant	MODIFIER	COL4A2	101096282	transcript	XM_023253158.1	protein_coding	3	c.99+20545A>G
chrA1	80310505	A	G	PASS	intron_variant	MODIFIER	COL4A2	101096282	transcript	XM_023253164.1	protein_coding	3	c.99+20545A>G
chrA1	80312560	C	A	PASS	intron_variant	MODIFIER	COL4A2	101096282	transcript	XM_023253158.1	protein_coding	3	c.99+22600C>A
chrA1	80312560	C	A	PASS	intron_variant	MODIFIER	COL4A2	101096282	transcript	XM_023253164.1	protein_coding	3	c.99+22600C>A
chrA1	80312624	C	T	PASS	intron_variant	MODIFIER	COL4A2	101096282	transcript	XM_023253158.1	protein_coding	3	c.99+22664C>T
chrA1	80312624	C	T	PASS	intron_variant	MODIFIER	COL4A2	101096282	transcript	XM_023253164.1	protein_coding	3	c.99+22664C>T
chrA1	80312759	T	G	PASS	intron_variant	MODIFIER	COL4A2	101096282	transcript	XM_023253158.1	protein_coding	3	c.99+22799T>G
chrA1	80312759	T	G	PASS	intron_variant	MODIFIER	COL4A2	101096282	transcript	XM_023253164.1	protein_coding	3	c.99+22799T>G
chrA1	80314781	G	A	PASS	intron_variant	MODIFIER	COL4A2	101096282	transcript	XM_023253158.1	protein_coding	3	c.100-20881G>A
chrA1	80314781	G	A	PASS	intron_variant	MODIFIER	COL4A2	101096282	transcript	XM_023253164.1	protein_coding	3	c.100-20881G>A
chrA1	80315160	T	C	PASS	intron_variant	MODIFIER	COL4A2	101096282	transcript	XM_023253158.1	protein_coding	3	c.100-20502T>C
chrA1	80315160	T	C	PASS	intron_variant	MODIFIER	COL4A2	101096282	transcript	XM_023253164.1	protein_coding	3	c.100-20502T>C
chrA1	80315740	C	T	PASS	intron_variant	MODIFIER	COL4A2	101096282	transcript	XM_023253158.1	protein_coding	3	c.100-19922C>T
chrA1	80315740	C	T	PASS	intron_variant	MODIFIER	COL4A2	101096282	transcript	XM_023253164.1	protein_coding	3	c.100-19922C>T
chrA1	80316497	G	A	PASS	intron_variant	MODIFIER	COL4A2	101096282	transcript	XM_023253158.1	protein_coding	3	c.100-19165G>A
chrA1	80316497	G	A	PASS	intron_variant	MODIFIER	COL4A2	101096282	transcript	XM_023253164.1	protein_coding	3	c.100-19165G>A
chrA1	80317669	C	T	PASS	intron_variant	MODIFIER	COL4A2	101096282	transcript	XM_023253158.1	protein_coding	3	c.100-17993C>T
chrA1	80317669	C	T	PASS	intron_variant	MODIFIER	COL4A2	101096282	transcript	XM_023253164.1	protein_coding	3	c.100-17993C>T
chrA1	80326315	G	C	PASS	intron_variant	MODIFIER	COL4A2	101096282	transcript	XM_023253158.1	protein_coding	3	c.100-9347G>C
chrA1	80326315	G	C	PASS	intron_variant	MODIFIER	COL4A2	101096282	transcript	XM_023253164.1	protein_coding	3	c.100-9347G>C
chrA1	80327841	G	A	PASS	intron_variant	MODIFIER	COL4A2	101096282	transcript	XM_023253158.1	protein_coding	3	c.100-7821G>A
chrA1	80327841	G	A	PASS	intron_variant	MODIFIER	COL4A2	101096282	transcript	XM_023253164.1	protein_coding	3	c.100-7821G>A
chrA1	80327990	T	G	PASS	intron_variant	MODIFIER	COL4A2	101096282	transcript	XM_023253158.1	protein_coding	3	c.100-7672T>G
chrA1	80327990	T	G	PASS	intron_variant	MODIFIER	COL4A2	101096282	transcript	XM_023253164.1	protein_coding	3	c.100-7672T>G
chrA1	80330253	C	T	PASS	intron_variant	MODIFIER	COL4A2	101096282	transcript	XM_023253158.1	protein_coding	3	c.100-5409C>T
chrA1	80330253	C	T	PASS	intron_variant	MODIFIER	COL4A2	101096282	transcript	XM_023253164.1	protein_coding	3	c.100-5409C>T
chrA1	80337524	T	C	PASS	intron_variant	MODIFIER	COL4A2	101096282	transcript	XM_023253158.1	protein_coding	4	c.180+1782T>C
chrA1	80337524	T	C	PASS	intron_variant	MODIFIER	COL4A2	101096282	transcript	XM_023253164.1	protein_coding	4	c.180+1782T>C
chrA1	80340975	G	A	PASS	intron_variant	MODIFIER	COL4A2	101096282	transcript	XM_023253158.1	protein_coding	4	c.180+5233G>A
chrA1	80340975	G	A	PASS	intron_variant	MODIFIER	COL4A2	101096282	transcript	XM_023253164.1	protein_coding	4	c.180+5233G>A
chrA1	80341119	G	A	PASS	intron_variant	MODIFIER	COL4A2	101096282	transcript	XM_023253158.1	protein_coding	4	c.180+5377G>A
chrA1	80341119	G	A	PASS	intron_variant	MODIFIER	COL4A2	101096282	transcript	XM_023253164.1	protein_coding	4	c.180+5377G>A
chrA1	80341252	G	A	PASS	intron_variant	MODIFIER	COL4A2	101096282	transcript	XM_023253158.1	protein_coding	4	c.180+5510G>A
chrA1	80341252	G	A	PASS	intron_variant	MODIFIER	COL4A2	101096282	transcript	XM_023253164.1	protein_coding	4	c.180+5510G>A
chrA1	80342835	C	G	PASS	intron_variant	MODIFIER	COL4A2	101096282	transcript	XM_023253158.1	protein_coding	4	c.180+7093C>G
chrA1	80342835	C	G	PASS	intron_variant	MODIFIER	COL4A2	101096282	transcript	XM_023253164.1	protein_coding	4	c.180+7093C>G
chrA1	80343537	A	G	PASS	intron_variant	MODIFIER	COL4A2	101096282	transcript	XM_023253158.1	protein_coding	4	c.180+7795A>G
chrA1	80343537	A	G	PASS	intron_variant	MODIFIER	COL4A2	101096282	transcript	XM_023253164.1	protein_coding	4	c.180+7795A>G
chrA1	80353152	C	T	PASS	intron_variant	MODIFIER	COL4A2	101096282	transcript	XM_023253158.1	protein_coding	4	c.180+17410C>T
chrA1	80353152	C	T	PASS	intron_variant	MODIFIER	COL4A2	101096282	transcript	XM_023253164.1	protein_coding	4	c.180+17410C>T
chrA1	80353219	A	G	PASS	intron_variant	MODIFIER	COL4A2	101096282	transcript	XM_023253158.1	protein_coding	4	c.180+17477A>G
chrA1	80353219	A	G	PASS	intron_variant	MODIFIER	COL4A2	101096282	transcript	XM_023253164.1	protein_coding	4	c.180+17477A>G
chrA1	80353555	T	C	PASS	intron_variant	MODIFIER	COL4A2	101096282	transcript	XM_023253158.1	protein_coding	4	c.180+17813T>C
chrA1	80353555	T	C	PASS	intron_variant	MODIFIER	COL4A2	101096282	transcript	XM_023253164.1	protein_coding	4	c.180+17813T>C
chrA1	80355276	G	GC	PASS	intron_variant	MODIFIER	COL4A2	101096282	transcript	XM_023253158.1	protein_coding	4	c.180+19534_180+19535insC
chrA1	80355276	G	GC	PASS	intron_variant	MODIFIER	COL4A2	101096282	transcript	XM_023253164.1	protein_coding	4	c.180+19534_180+19535insC
chrA1	80356779	T	A	PASS	intron_variant	MODIFIER	COL4A2	101096282	transcript	XM_023253158.1	protein_coding	4	c.180+21037T>A
chrA1	80356779	T	A	PASS	intron_variant	MODIFIER	COL4A2	101096282	transcript	XM_023253164.1	protein_coding	4	c.180+21037T>A
chrA1	80357568	G	A	PASS	intron_variant	MODIFIER	COL4A2	101096282	transcript	XM_023253158.1	protein_coding	4	c.180+21826G>A
chrA1	80357568	G	A	PASS	intron_variant	MODIFIER	COL4A2	101096282	transcript	XM_023253164.1	protein_coding	4	c.180+21826G>A
chrA1	80365272	G	C	PASS	downstream_gene_variant	MODIFIER	LOC102899513	102899513	transcript	XR_439456.1	pseudogene	-1	n.*4255C>G
chrA1	80365272	G	C	PASS	intron_variant	MODIFIER	COL4A2	101096282	transcript	XM_023253158.1	protein_coding	4	c.181-25121G>C
chrA1	80365272	G	C	PASS	intron_variant	MODIFIER	COL4A2	101096282	transcript	XM_023253164.1	protein_coding	4	c.181-25121G>C
chrA1	80366090	G	A	PASS	downstream_gene_variant	MODIFIER	LOC102899513	102899513	transcript	XR_439456.1	pseudogene	-1	n.*3437C>T
chrA1	80366090	G	A	PASS	intron_variant	MODIFIER	COL4A2	101096282	transcript	XM_023253158.1	protein_coding	4	c.181-24303G>A
chrA1	80366090	G	A	PASS	intron_variant	MODIFIER	COL4A2	101096282	transcript	XM_023253164.1	protein_coding	4	c.181-24303G>A
chrA1	80368786	A	G	PASS	downstream_gene_variant	MODIFIER	LOC102899513	102899513	transcript	XR_439456.1	pseudogene	-1	n.*741T>C
chrA1	80368786	A	G	PASS	intron_variant	MODIFIER	COL4A2	101096282	transcript	XM_023253158.1	protein_coding	4	c.181-21607A>G
chrA1	80368786	A	G	PASS	intron_variant	MODIFIER	COL4A2	101096282	transcript	XM_023253164.1	protein_coding	4	c.181-21607A>G
chrA1	80371607	G	A	PASS	upstream_gene_variant	MODIFIER	LOC102899513	102899513	transcript	XR_439456.1	pseudogene	-1	n.-533C>T
chrA1	80371607	G	A	PASS	intron_variant	MODIFIER	COL4A2	101096282	transcript	XM_023253158.1	protein_coding	4	c.181-18786G>A
chrA1	80371607	G	A	PASS	intron_variant	MODIFIER	COL4A2	101096282	transcript	XM_023253164.1	protein_coding	4	c.181-18786G>A
chrA1	80371981	C	T	PASS	upstream_gene_variant	MODIFIER	LOC102899513	102899513	transcript	XR_439456.1	pseudogene	-1	n.-907G>A
chrA1	80371981	C	T	PASS	intron_variant	MODIFIER	COL4A2	101096282	transcript	XM_023253158.1	protein_coding	4	c.181-18412C>T
chrA1	80371981	C	T	PASS	intron_variant	MODIFIER	COL4A2	101096282	transcript	XM_023253164.1	protein_coding	4	c.181-18412C>T
chrA1	80373569	C	T	PASS	upstream_gene_variant	MODIFIER	LOC102899513	102899513	transcript	XR_439456.1	pseudogene	-1	n.-2495G>A
chrA1	80373569	C	T	PASS	intron_variant	MODIFIER	COL4A2	101096282	transcript	XM_023253158.1	protein_coding	4	c.181-16824C>T
chrA1	80373569	C	T	PASS	intron_variant	MODIFIER	COL4A2	101096282	transcript	XM_023253164.1	protein_coding	4	c.181-16824C>T
chrA1	80377035	A	G	PASS	intron_variant	MODIFIER	COL4A2	101096282	transcript	XM_023253158.1	protein_coding	4	c.181-13358A>G
chrA1	80377035	A	G	PASS	intron_variant	MODIFIER	COL4A2	101096282	transcript	XM_023253164.1	protein_coding	4	c.181-13358A>G
chrA1	80380440	G	A	PASS	intron_variant	MODIFIER	COL4A2	101096282	transcript	XM_023253158.1	protein_coding	4	c.181-9953G>A
chrA1	80380440	G	A	PASS	intron_variant	MODIFIER	COL4A2	101096282	transcript	XM_023253164.1	protein_coding	4	c.181-9953G>A
chrA1	80381760	G	A	PASS	intron_variant	MODIFIER	COL4A2	101096282	transcript	XM_023253158.1	protein_coding	4	c.181-8633G>A
chrA1	80381760	G	A	PASS	intron_variant	MODIFIER	COL4A2	101096282	transcript	XM_023253164.1	protein_coding	4	c.181-8633G>A
chrA1	80381933	G	GCT	PASS	intron_variant	MODIFIER	COL4A2	101096282	transcript	XM_023253158.1	protein_coding	4	c.181-8460_181-8459insCT
chrA1	80381933	G	GCT	PASS	intron_variant	MODIFIER	COL4A2	101096282	transcript	XM_023253164.1	protein_coding	4	c.181-8460_181-8459insCT
chrA1	80382111	C	T	PASS	intron_variant	MODIFIER	COL4A2	101096282	transcript	XM_023253158.1	protein_coding	4	c.181-8282C>T
chrA1	80382111	C	T	PASS	intron_variant	MODIFIER	COL4A2	101096282	transcript	XM_023253164.1	protein_coding	4	c.181-8282C>T
chrA1	80382815	G	C	PASS	intron_variant	MODIFIER	COL4A2	101096282	transcript	XM_023253158.1	protein_coding	4	c.181-7578G>C
chrA1	80382815	G	C	PASS	intron_variant	MODIFIER	COL4A2	101096282	transcript	XM_023253164.1	protein_coding	4	c.181-7578G>C
chrA1	80382874	T	A	PASS	intron_variant	MODIFIER	COL4A2	101096282	transcript	XM_023253158.1	protein_coding	4	c.181-7519T>A
chrA1	80382874	T	A	PASS	intron_variant	MODIFIER	COL4A2	101096282	transcript	XM_023253164.1	protein_coding	4	c.181-7519T>A
chrA1	80383784	G	A	PASS	intron_variant	MODIFIER	COL4A2	101096282	transcript	XM_023253158.1	protein_coding	4	c.181-6609G>A
chrA1	80383784	G	A	PASS	intron_variant	MODIFIER	COL4A2	101096282	transcript	XM_023253164.1	protein_coding	4	c.181-6609G>A
chrA1	80386448	G	A	PASS	intron_variant	MODIFIER	COL4A2	101096282	transcript	XM_023253158.1	protein_coding	4	c.181-3945G>A
chrA1	80386448	G	A	PASS	intron_variant	MODIFIER	COL4A2	101096282	transcript	XM_023253164.1	protein_coding	4	c.181-3945G>A
chrA1	80386669	C	T	PASS	intron_variant	MODIFIER	COL4A2	101096282	transcript	XM_023253158.1	protein_coding	4	c.181-3724C>T
chrA1	80386669	C	T	PASS	intron_variant	MODIFIER	COL4A2	101096282	transcript	XM_023253164.1	protein_coding	4	c.181-3724C>T
chrA1	80386721	C	T	PASS	intron_variant	MODIFIER	COL4A2	101096282	transcript	XM_023253158.1	protein_coding	4	c.181-3672C>T
chrA1	80386721	C	T	PASS	intron_variant	MODIFIER	COL4A2	101096282	transcript	XM_023253164.1	protein_coding	4	c.181-3672C>T
chrA1	80389291	AT	A	PASS	intron_variant	MODIFIER	COL4A2	101096282	transcript	XM_023253158.1	protein_coding	4	c.181-1101delT
chrA1	80389291	AT	A	PASS	intron_variant	MODIFIER	COL4A2	101096282	transcript	XM_023253164.1	protein_coding	4	c.181-1101delT
chrA1	80389503	C	T	PASS	intron_variant	MODIFIER	COL4A2	101096282	transcript	XM_023253158.1	protein_coding	4	c.181-890C>T
chrA1	80389503	C	T	PASS	intron_variant	MODIFIER	COL4A2	101096282	transcript	XM_023253164.1	protein_coding	4	c.181-890C>T
chrA1	80390500	G	A	PASS	synonymous_variant	LOW	COL4A2	101096282	transcript	XM_023253158.1	protein_coding	5	c.288G>A	p.Pro96Pro
chrA1	80390500	G	A	PASS	synonymous_variant	LOW	COL4A2	101096282	transcript	XM_023253164.1	protein_coding	5	c.288G>A	p.Pro96Pro
chrA1	80391002	G	A	PASS	intron_variant	MODIFIER	COL4A2	101096282	transcript	XM_023253158.1	protein_coding	6	c.360+344G>A
chrA1	80391002	G	A	PASS	intron_variant	MODIFIER	COL4A2	101096282	transcript	XM_023253164.1	protein_coding	6	c.360+344G>A
chrA1	80393293	G	A	PASS	intron_variant	MODIFIER	COL4A2	101096282	transcript	XM_023253158.1	protein_coding	6	c.361-282G>A
chrA1	80393293	G	A	PASS	intron_variant	MODIFIER	COL4A2	101096282	transcript	XM_023253164.1	protein_coding	6	c.361-282G>A
chrA1	80396159	TA	T	PASS	intron_variant	MODIFIER	COL4A2	101096282	transcript	XM_023253158.1	protein_coding	8	c.550-69delA
chrA1	80396159	TA	T	PASS	intron_variant	MODIFIER	COL4A2	101096282	transcript	XM_023253164.1	protein_coding	8	c.550-69delA
chrA1	80397280	G	T	PASS	intron_variant	MODIFIER	COL4A2	101096282	transcript	XM_023253158.1	protein_coding	10	c.649-723G>T
chrA1	80397280	G	T	PASS	intron_variant	MODIFIER	COL4A2	101096282	transcript	XM_023253164.1	protein_coding	10	c.649-723G>T
chrA1	80397308	G	T	PASS	intron_variant	MODIFIER	COL4A2	101096282	transcript	XM_023253158.1	protein_coding	10	c.649-695G>T
chrA1	80397308	G	T	PASS	intron_variant	MODIFIER	COL4A2	101096282	transcript	XM_023253164.1	protein_coding	10	c.649-695G>T
chrA1	80403201	C	T	PASS	intron_variant	MODIFIER	COL4A2	101096282	transcript	XM_023253158.1	protein_coding	13	c.825+865C>T
chrA1	80403201	C	T	PASS	intron_variant	MODIFIER	COL4A2	101096282	transcript	XM_023253164.1	protein_coding	13	c.825+865C>T
chrA1	80403724	A	G	PASS	intron_variant	MODIFIER	COL4A2	101096282	transcript	XM_023253158.1	protein_coding	13	c.826-497A>G
chrA1	80403724	A	G	PASS	intron_variant	MODIFIER	COL4A2	101096282	transcript	XM_023253164.1	protein_coding	13	c.826-497A>G
chrA1	80407069	G	A	PASS	intron_variant	MODIFIER	COL4A2	101096282	transcript	XM_023253158.1	protein_coding	16	c.957+1259G>A
chrA1	80407069	G	A	PASS	intron_variant	MODIFIER	COL4A2	101096282	transcript	XM_023253164.1	protein_coding	16	c.957+1259G>A
chrA1	80420309	C	T	PASS	intron_variant	MODIFIER	COL4A2	101096282	transcript	XM_023253158.1	protein_coding	21	c.1433-501C>T
chrA1	80420309	C	T	PASS	intron_variant	MODIFIER	COL4A2	101096282	transcript	XM_023253164.1	protein_coding	21	c.1433-501C>T
chrA1	80422148	C	T	PASS	intron_variant	MODIFIER	COL4A2	101096282	transcript	XM_023253158.1	protein_coding	22	c.1596+1175C>T
chrA1	80422148	C	T	PASS	intron_variant	MODIFIER	COL4A2	101096282	transcript	XM_023253164.1	protein_coding	22	c.1596+1175C>T
chrA1	80422934	G	T	PASS	intron_variant	MODIFIER	COL4A2	101096282	transcript	XM_023253158.1	protein_coding	22	c.1597-1344G>T
chrA1	80422934	G	T	PASS	intron_variant	MODIFIER	COL4A2	101096282	transcript	XM_023253164.1	protein_coding	22	c.1597-1344G>T
chrA1	80423286	C	G	PASS	intron_variant	MODIFIER	COL4A2	101096282	transcript	XM_023253158.1	protein_coding	22	c.1597-992C>G
chrA1	80423286	C	G	PASS	intron_variant	MODIFIER	COL4A2	101096282	transcript	XM_023253164.1	protein_coding	22	c.1597-992C>G
chrA1	80423656	G	A	PASS	intron_variant	MODIFIER	COL4A2	101096282	transcript	XM_023253158.1	protein_coding	22	c.1597-622G>A
chrA1	80423656	G	A	PASS	intron_variant	MODIFIER	COL4A2	101096282	transcript	XM_023253164.1	protein_coding	22	c.1597-622G>A
chrA1	80423897	C	T	PASS	intron_variant	MODIFIER	COL4A2	101096282	transcript	XM_023253158.1	protein_coding	22	c.1597-381C>T
chrA1	80423897	C	T	PASS	intron_variant	MODIFIER	COL4A2	101096282	transcript	XM_023253164.1	protein_coding	22	c.1597-381C>T
chrA1	80425096	C	T	PASS	intron_variant	MODIFIER	COL4A2	101096282	transcript	XM_023253158.1	protein_coding	24	c.1776+548C>T
chrA1	80425096	C	T	PASS	intron_variant	MODIFIER	COL4A2	101096282	transcript	XM_023253164.1	protein_coding	24	c.1776+548C>T
chrA1	80425523	A	G	PASS	intron_variant	MODIFIER	COL4A2	101096282	transcript	XM_023253158.1	protein_coding	24	c.1777-802A>G
chrA1	80425523	A	G	PASS	intron_variant	MODIFIER	COL4A2	101096282	transcript	XM_023253164.1	protein_coding	24	c.1777-802A>G
chrA1	80425577	GC	G	PASS	intron_variant	MODIFIER	COL4A2	101096282	transcript	XM_023253158.1	protein_coding	24	c.1777-747delC
chrA1	80425577	GC	G	PASS	intron_variant	MODIFIER	COL4A2	101096282	transcript	XM_023253164.1	protein_coding	24	c.1777-747delC
chrA1	80425754	T	C	PASS	intron_variant	MODIFIER	COL4A2	101096282	transcript	XM_023253158.1	protein_coding	24	c.1777-571T>C
chrA1	80425754	T	C	PASS	intron_variant	MODIFIER	COL4A2	101096282	transcript	XM_023253164.1	protein_coding	24	c.1777-571T>C
chrA1	80425768	T	C	PASS	intron_variant	MODIFIER	COL4A2	101096282	transcript	XM_023253158.1	protein_coding	24	c.1777-557T>C
chrA1	80425768	T	C	PASS	intron_variant	MODIFIER	COL4A2	101096282	transcript	XM_023253164.1	protein_coding	24	c.1777-557T>C
chrA1	80425818	G	C	PASS	intron_variant	MODIFIER	COL4A2	101096282	transcript	XM_023253158.1	protein_coding	24	c.1777-507G>C
chrA1	80425818	G	C	PASS	intron_variant	MODIFIER	COL4A2	101096282	transcript	XM_023253164.1	protein_coding	24	c.1777-507G>C
chrA1	80425896	A	G	PASS	intron_variant	MODIFIER	COL4A2	101096282	transcript	XM_023253158.1	protein_coding	24	c.1777-429A>G
chrA1	80425896	A	G	PASS	intron_variant	MODIFIER	COL4A2	101096282	transcript	XM_023253164.1	protein_coding	24	c.1777-429A>G
chrA1	80425983	A	G	PASS	intron_variant	MODIFIER	COL4A2	101096282	transcript	XM_023253158.1	protein_coding	24	c.1777-342A>G
chrA1	80425983	A	G	PASS	intron_variant	MODIFIER	COL4A2	101096282	transcript	XM_023253164.1	protein_coding	24	c.1777-342A>G
chrA1	80425996	C	T	PASS	intron_variant	MODIFIER	COL4A2	101096282	transcript	XM_023253158.1	protein_coding	24	c.1777-329C>T
chrA1	80425996	C	T	PASS	intron_variant	MODIFIER	COL4A2	101096282	transcript	XM_023253164.1	protein_coding	24	c.1777-329C>T
chrA1	80426088	G	A	PASS	intron_variant	MODIFIER	COL4A2	101096282	transcript	XM_023253158.1	protein_coding	24	c.1777-237G>A
chrA1	80426088	G	A	PASS	intron_variant	MODIFIER	COL4A2	101096282	transcript	XM_023253164.1	protein_coding	24	c.1777-237G>A
chrA1	80426147	C	A	PASS	intron_variant	MODIFIER	COL4A2	101096282	transcript	XM_023253158.1	protein_coding	24	c.1777-178C>A
chrA1	80426147	C	A	PASS	intron_variant	MODIFIER	COL4A2	101096282	transcript	XM_023253164.1	protein_coding	24	c.1777-178C>A
chrA1	80426247	C	CAG	PASS	intron_variant	MODIFIER	COL4A2	101096282	transcript	XM_023253158.1	protein_coding	24	c.1777-78_1777-77insAG
chrA1	80426247	C	CAG	PASS	intron_variant	MODIFIER	COL4A2	101096282	transcript	XM_023253164.1	protein_coding	24	c.1777-78_1777-77insAG
chrA1	80426266	T	C	PASS	intron_variant	MODIFIER	COL4A2	101096282	transcript	XM_023253158.1	protein_coding	24	c.1777-59T>C
chrA1	80426266	T	C	PASS	intron_variant	MODIFIER	COL4A2	101096282	transcript	XM_023253164.1	protein_coding	24	c.1777-59T>C
chrA1	80426561	G	A	PASS	intron_variant	MODIFIER	COL4A2	101096282	transcript	XM_023253158.1	protein_coding	25	c.1978+35G>A
chrA1	80426561	G	A	PASS	intron_variant	MODIFIER	COL4A2	101096282	transcript	XM_023253164.1	protein_coding	25	c.1978+35G>A
chrA1	80426684	G	T	PASS	intron_variant	MODIFIER	COL4A2	101096282	transcript	XM_023253158.1	protein_coding	25	c.1978+158G>T
chrA1	80426684	G	T	PASS	intron_variant	MODIFIER	COL4A2	101096282	transcript	XM_023253164.1	protein_coding	25	c.1978+158G>T
chrA1	80426713	T	C	PASS	intron_variant	MODIFIER	COL4A2	101096282	transcript	XM_023253158.1	protein_coding	25	c.1979-164T>C
chrA1	80426713	T	C	PASS	intron_variant	MODIFIER	COL4A2	101096282	transcript	XM_023253164.1	protein_coding	25	c.1979-164T>C
chrA1	80427950	G	C	PASS	intron_variant	MODIFIER	COL4A2	101096282	transcript	XM_023253158.1	protein_coding	26	c.2039-498G>C
chrA1	80427950	G	C	PASS	intron_variant	MODIFIER	COL4A2	101096282	transcript	XM_023253164.1	protein_coding	26	c.2039-498G>C
chrA1	80428165	A	G	PASS	intron_variant	MODIFIER	COL4A2	101096282	transcript	XM_023253158.1	protein_coding	26	c.2039-283A>G
chrA1	80428165	A	G	PASS	intron_variant	MODIFIER	COL4A2	101096282	transcript	XM_023253164.1	protein_coding	26	c.2039-283A>G
chrA1	80428199	A	G	PASS	intron_variant	MODIFIER	COL4A2	101096282	transcript	XM_023253158.1	protein_coding	26	c.2039-249A>G
chrA1	80428199	A	G	PASS	intron_variant	MODIFIER	COL4A2	101096282	transcript	XM_023253164.1	protein_coding	26	c.2039-249A>G
chrA1	80428252	G	A	PASS	intron_variant	MODIFIER	COL4A2	101096282	transcript	XM_023253158.1	protein_coding	26	c.2039-196G>A
chrA1	80428252	G	A	PASS	intron_variant	MODIFIER	COL4A2	101096282	transcript	XM_023253164.1	protein_coding	26	c.2039-196G>A
chrA1	80428541	T	C	PASS	intron_variant	MODIFIER	COL4A2	101096282	transcript	XM_023253158.1	protein_coding	27	c.2095+37T>C
chrA1	80428541	T	C	PASS	intron_variant	MODIFIER	COL4A2	101096282	transcript	XM_023253164.1	protein_coding	27	c.2095+37T>C
chrA1	80428709	A	G	PASS	intron_variant	MODIFIER	COL4A2	101096282	transcript	XM_023253158.1	protein_coding	27	c.2095+205A>G
chrA1	80428709	A	G	PASS	intron_variant	MODIFIER	COL4A2	101096282	transcript	XM_023253164.1	protein_coding	27	c.2095+205A>G
chrA1	80428818	G	A	PASS	intron_variant	MODIFIER	COL4A2	101096282	transcript	XM_023253158.1	protein_coding	27	c.2095+314G>A
chrA1	80428818	G	A	PASS	intron_variant	MODIFIER	COL4A2	101096282	transcript	XM_023253164.1	protein_coding	27	c.2095+314G>A
chrA1	80428953	G	A	PASS	intron_variant	MODIFIER	COL4A2	101096282	transcript	XM_023253158.1	protein_coding	27	c.2095+449G>A
chrA1	80428953	G	A	PASS	intron_variant	MODIFIER	COL4A2	101096282	transcript	XM_023253164.1	protein_coding	27	c.2095+449G>A
chrA1	80429023	T	A	PASS	intron_variant	MODIFIER	COL4A2	101096282	transcript	XM_023253158.1	protein_coding	27	c.2095+519T>A
chrA1	80429023	T	A	PASS	intron_variant	MODIFIER	COL4A2	101096282	transcript	XM_023253164.1	protein_coding	27	c.2095+519T>A
chrA1	80429110	G	A	PASS	intron_variant	MODIFIER	COL4A2	101096282	transcript	XM_023253158.1	protein_coding	27	c.2095+606G>A
chrA1	80429110	G	A	PASS	intron_variant	MODIFIER	COL4A2	101096282	transcript	XM_023253164.1	protein_coding	27	c.2095+606G>A
chrA1	80429194	G	A	PASS	intron_variant	MODIFIER	COL4A2	101096282	transcript	XM_023253158.1	protein_coding	27	c.2095+690G>A
chrA1	80429194	G	A	PASS	intron_variant	MODIFIER	COL4A2	101096282	transcript	XM_023253164.1	protein_coding	27	c.2095+690G>A
chrA1	80431268	G	A	PASS	intron_variant	MODIFIER	COL4A2	101096282	transcript	XM_023253158.1	protein_coding	27	c.2096-454G>A
chrA1	80431268	G	A	PASS	intron_variant	MODIFIER	COL4A2	101096282	transcript	XM_023253164.1	protein_coding	27	c.2096-454G>A
chrA1	80435086	G	GC	PASS	intron_variant	MODIFIER	COL4A2	101096282	transcript	XM_023253158.1	protein_coding	28	c.2204-87_2204-86insC
chrA1	80435086	G	GC	PASS	intron_variant	MODIFIER	COL4A2	101096282	transcript	XM_023253164.1	protein_coding	28	c.2204-87_2204-86insC
chrA1	80436828	T	C	PASS	intron_variant	MODIFIER	COL4A2	101096282	transcript	XM_023253158.1	protein_coding	29	c.2425+1434T>C
chrA1	80436828	T	C	PASS	intron_variant	MODIFIER	COL4A2	101096282	transcript	XM_023253164.1	protein_coding	29	c.2425+1434T>C
chrA1	80453887	TCCTGACAGCC	T	PASS	intron_variant	MODIFIER	COL4A2	101096282	transcript	XM_023253158.1	protein_coding	40	c.3761-823_3761-814delCCTGACAGCC
chrA1	80453887	TCCTGACAGCC	T	PASS	intron_variant	MODIFIER	COL4A2	101096282	transcript	XM_023253164.1	protein_coding	40	c.3761-823_3761-814delCCTGACAGCC
chrA1	80952272	G	C	PASS	upstream_gene_variant	MODIFIER	TEX29	101097293	transcript	XM_023253282.1	protein_coding	-1	c.-774G>C
chrA1	80952272	G	C	PASS	downstream_gene_variant	MODIFIER	ARHGEF7	101090075	transcript	XM_023253244.1	protein_coding	-1	c.*6938G>C
chrA1	80952272	G	C	PASS	downstream_gene_variant	MODIFIER	ARHGEF7	101090075	transcript	XM_023253241.1	protein_coding	-1	c.*6938G>C
chrA1	80952272	G	C	PASS	downstream_gene_variant	MODIFIER	ARHGEF7	101090075	transcript	XM_023253248.1	protein_coding	-1	c.*6938G>C
chrA1	80952272	G	C	PASS	downstream_gene_variant	MODIFIER	ARHGEF7	101090075	transcript	XM_023253259.1	protein_coding	-1	c.*6938G>C
chrA1	80952272	G	C	PASS	downstream_gene_variant	MODIFIER	ARHGEF7	101090075	transcript	XM_023253251.1	protein_coding	-1	c.*6938G>C
chrA1	80952272	G	C	PASS	downstream_gene_variant	MODIFIER	ARHGEF7	101090075	transcript	XM_023253258.1	protein_coding	-1	c.*6938G>C
chrA1	80952272	G	C	PASS	downstream_gene_variant	MODIFIER	ARHGEF7	101090075	transcript	XM_023253271.1	protein_coding	-1	c.*6938G>C
chrA1	80952272	G	C	PASS	downstream_gene_variant	MODIFIER	ARHGEF7	101090075	transcript	XM_023253276.1	protein_coding	-1	c.*6938G>C
chrA1	80952272	G	C	PASS	downstream_gene_variant	MODIFIER	ARHGEF7	101090075	transcript	XM_019829649.1	protein_coding	-1	c.*6938G>C
chrA1	80952272	G	C	PASS	downstream_gene_variant	MODIFIER	ARHGEF7	101090075	transcript	XM_003980531.5	protein_coding	-1	c.*6938G>C
chrA1	80952272	G	C	PASS	intron_variant	MODIFIER	LOC102899894	102899894	transcript	XR_002741941.1	pseudogene	1	n.294+119C>G
chrA1	80952272	G	C	PASS	intron_variant	MODIFIER	LOC102899894	102899894	transcript	XR_890113.3	pseudogene	2	n.229+119C>G
chrA1	81003240	A	G	PASS	intergenic_region	MODIFIER	TEX29-LOC111560204	101097293-111560204	intergenic_region	101097293-111560204		-1	n.81003240A>G
chrA1	81003304	C	T	PASS	intergenic_region	MODIFIER	TEX29-LOC111560204	101097293-111560204	intergenic_region	101097293-111560204		-1	n.81003304C>T
chrA1	81006200	C	T	PASS	intergenic_region	MODIFIER	TEX29-LOC111560204	101097293-111560204	intergenic_region	101097293-111560204		-1	n.81006200C>T
chrA1	81009502	A	AG	PASS	intergenic_region	MODIFIER	TEX29-LOC111560204	101097293-111560204	intergenic_region	101097293-111560204		-1	n.81009502_81009503insG
chrA1	81009522	AAAG	A	PASS	intergenic_region	MODIFIER	TEX29-LOC111560204	101097293-111560204	intergenic_region	101097293-111560204		-1	n.81009523_81009525delAAG
chrA1	81009697	C	T	PASS	intergenic_region	MODIFIER	TEX29-LOC111560204	101097293-111560204	intergenic_region	101097293-111560204		-1	n.81009697C>T
chrA1	81009745	C	G	PASS	intergenic_region	MODIFIER	TEX29-LOC111560204	101097293-111560204	intergenic_region	101097293-111560204		-1	n.81009745C>G
chrA1	81010189	C	T	PASS	intergenic_region	MODIFIER	TEX29-LOC111560204	101097293-111560204	intergenic_region	101097293-111560204		-1	n.81010189C>T
chrA1	81010203	G	A	PASS	intergenic_region	MODIFIER	TEX29-LOC111560204	101097293-111560204	intergenic_region	101097293-111560204		-1	n.81010203G>A
chrA1	81010824	C	T	PASS	intergenic_region	MODIFIER	TEX29-LOC111560204	101097293-111560204	intergenic_region	101097293-111560204		-1	n.81010824C>T
chrA1	81011745	C	T	PASS	intergenic_region	MODIFIER	TEX29-LOC111560204	101097293-111560204	intergenic_region	101097293-111560204		-1	n.81011745C>T
chrA1	81013361	G	A	PASS	intergenic_region	MODIFIER	TEX29-LOC111560204	101097293-111560204	intergenic_region	101097293-111560204		-1	n.81013361G>A
chrA1	81014440	G	C	PASS	intergenic_region	MODIFIER	TEX29-LOC111560204	101097293-111560204	intergenic_region	101097293-111560204		-1	n.81014440G>C
chrA1	81015893	C	G	PASS	intergenic_region	MODIFIER	TEX29-LOC111560204	101097293-111560204	intergenic_region	101097293-111560204		-1	n.81015893C>G
chrA1	81016607	C	T	PASS	intergenic_region	MODIFIER	TEX29-LOC111560204	101097293-111560204	intergenic_region	101097293-111560204		-1	n.81016607C>T
chrA1	81236801	C	T	PASS	intergenic_region	MODIFIER	LOC111560204-LOC109499233	111560204-109499233	intergenic_region	111560204-109499233		-1	n.81236801C>T
chrA1	81334584	C	T	PASS	intergenic_region	MODIFIER	LOC111560204-LOC109499233	111560204-109499233	intergenic_region	111560204-109499233		-1	n.81334584C>T
chrA1	81932341	C	T	PASS	downstream_gene_variant	MODIFIER	LOC109492658	109492658	transcript	XR_002146609.2	pseudogene	-1	n.*4190C>T
chrA1	81932341	C	T	PASS	intergenic_region	MODIFIER	LOC109492658-LOC109499271	109492658-109499271	intergenic_region	109492658-109499271		-1	n.81932341C>T
chrA1	82294523	A	G	PASS	upstream_gene_variant	MODIFIER	PCID2	101090832	transcript	XM_003980534.5	protein_coding	-1	c.-1814T>C
chrA1	82294523	A	G	PASS	upstream_gene_variant	MODIFIER	PCID2	101090832	transcript	XM_011280927.3	protein_coding	-1	c.-1814T>C
chrA1	82294523	A	G	PASS	upstream_gene_variant	MODIFIER	PCID2	101090832	transcript	XM_011280926.3	protein_coding	-1	c.-1814T>C
chrA1	82294523	A	G	PASS	intron_variant	MODIFIER	CUL4A	101091076	transcript	XM_023253394.1	protein_coding	2	c.270+703A>G
chrA1	84320499	G	A	PASS	intergenic_region	MODIFIER	LOC101081111-LOC111556680	101081111-111556680	intergenic_region	101081111-111556680		-1	n.84320499G>A
chrA1	87366271	TCAAA	T	PASS	intergenic_region	MODIFIER	LOC101095546-LOC101095792	101095546-101095792	intergenic_region	101095546-101095792		-1	n.87366272_87366275delCAAA
chrA1	90909543	G	A	PASS	intergenic_region	MODIFIER	LOC109497081-LOC111557322	109497081-111557322	intergenic_region	109497081-111557322		-1	n.90909543G>A
chrA1	91016213	C	G	PASS	intergenic_region	MODIFIER	LOC111557322-LOC111557324	111557322-111557324	intergenic_region	111557322-111557324		-1	n.91016213C>G
chrA1	91178659	T	TC	PASS	intergenic_region	MODIFIER	LOC111557324-LOC111560439	111557324-111560439	intergenic_region	111557324-111560439		-1	n.91178659_91178660insC
chrA1	91585796	G	A	PASS	intergenic_region	MODIFIER	LOC109492762-TRNAP-UGG	109492762-109493181	intergenic_region	109492762-109493181		-1	n.91585796G>A
chrA1	92531399	T	TGGGGCGCCTGGGTGGCGCAGTCGGTTAAGCGTCCGACTTCAGCCAGGTCACGA	PASS	intron_variant	MODIFIER	RNF130	101085174	transcript	XM_023254012.1	protein_coding	5	c.849-2589_849-2588insGGGGCGCCTGGGTGGCGCAGTCGGTTAAGCGTCCGACTTCAGCCAGGTCACGA
chrA1	92531399	T	TGGGGCGCCTGGGTGGCGCAGTCGGTTAAGCGTCCGACTTCAGCCAGGTCACGA	PASS	intron_variant	MODIFIER	RNF130	101085174	transcript	XM_023254016.1	protein_coding	5	c.849-2589_849-2588insGGGGCGCCTGGGTGGCGCAGTCGGTTAAGCGTCCGACTTCAGCCAGGTCACGA
chrA1	92531399	T	TGGGGCGCCTGGGTGGCGCAGTCGGTTAAGCGTCCGACTTCAGCCAGGTCACGA	PASS	intron_variant	MODIFIER	RNF130	101085174	transcript	XM_023254015.1	protein_coding	5	c.849-2589_849-2588insGGGGCGCCTGGGTGGCGCAGTCGGTTAAGCGTCCGACTTCAGCCAGGTCACGA
chrA1	92957764	C	T	PASS	intergenic_region	MODIFIER	RUFY1-ADAMTS2	101086369-101096945	intergenic_region	101086369-101096945		-1	n.92957764C>T
chrA1	92967883	T	TTCTTTCTTTCTTTCTC	PASS	intergenic_region	MODIFIER	RUFY1-ADAMTS2	101086369-101096945	intergenic_region	101086369-101096945		-1	n.92967883_92967884insTCTTTCTTTCTTTCTC
chrA1	93609615	T	G	PASS	intron_variant	MODIFIER	LOC109499730	109499730	transcript	XR_002157199.2	pseudogene	1	n.285-24763T>G
chrA1	93615637	TA	T	PASS	intron_variant	MODIFIER	LOC109499730	109499730	transcript	XR_002157199.2	pseudogene	1	n.285-18740delA
chrA1	93615675	G	A	PASS	intron_variant	MODIFIER	LOC109499730	109499730	transcript	XR_002157199.2	pseudogene	1	n.285-18703G>A
chrA1	93616077	C	T	PASS	intron_variant	MODIFIER	LOC109499730	109499730	transcript	XR_002157199.2	pseudogene	1	n.285-18301C>T
chrA1	93618942	C	T	PASS	intron_variant	MODIFIER	LOC109499730	109499730	transcript	XR_002157199.2	pseudogene	1	n.285-15436C>T
chrA1	93619692	CAGAG	C	PASS	intron_variant	MODIFIER	LOC109499730	109499730	transcript	XR_002157199.2	pseudogene	1	n.285-14685_285-14682delAGAG
chrA1	93619823	T	A	PASS	intron_variant	MODIFIER	LOC109499730	109499730	transcript	XR_002157199.2	pseudogene	1	n.285-14555T>A
chrA1	93620145	T	TA	PASS	intron_variant	MODIFIER	LOC109499730	109499730	transcript	XR_002157199.2	pseudogene	1	n.285-14233_285-14232insA
chrA1	93621371	C	A	PASS	intron_variant	MODIFIER	LOC109499730	109499730	transcript	XR_002157199.2	pseudogene	1	n.285-13007C>A
chrA1	93622088	G	A	PASS	intron_variant	MODIFIER	LOC109499730	109499730	transcript	XR_002157199.2	pseudogene	1	n.285-12290G>A
chrA1	93623193	C	T	PASS	intron_variant	MODIFIER	LOC109499730	109499730	transcript	XR_002157199.2	pseudogene	1	n.285-11185C>T
chrA1	93623305	C	CT	PASS	intron_variant	MODIFIER	LOC109499730	109499730	transcript	XR_002157199.2	pseudogene	1	n.285-11073_285-11072insT
chrA1	93626393	G	T	PASS	intron_variant	MODIFIER	LOC109499730	109499730	transcript	XR_002157199.2	pseudogene	1	n.285-7985G>T
chrA1	93626475	G	A	PASS	intron_variant	MODIFIER	LOC109499730	109499730	transcript	XR_002157199.2	pseudogene	1	n.285-7903G>A
chrA1	93626547	G	A	PASS	intron_variant	MODIFIER	LOC109499730	109499730	transcript	XR_002157199.2	pseudogene	1	n.285-7831G>A
chrA1	93627368	C	T	PASS	intron_variant	MODIFIER	LOC109499730	109499730	transcript	XR_002157199.2	pseudogene	1	n.285-7010C>T
chrA1	93628380	G	A	PASS	intron_variant	MODIFIER	LOC109499730	109499730	transcript	XR_002157199.2	pseudogene	1	n.285-5998G>A
chrA1	93629800	A	C	PASS	intron_variant	MODIFIER	LOC109499730	109499730	transcript	XR_002157199.2	pseudogene	1	n.285-4578A>C
chrA1	93632872	C	G	PASS	intron_variant	MODIFIER	LOC109499730	109499730	transcript	XR_002157199.2	pseudogene	1	n.285-1506C>G
chrA1	93633040	G	A	PASS	intron_variant	MODIFIER	LOC109499730	109499730	transcript	XR_002157199.2	pseudogene	1	n.285-1338G>A
chrA1	93634575	C	T	PASS	non_coding_transcript_exon_variant	MODIFIER	LOC109499730	109499730	transcript	XR_002157199.2	pseudogene	2	n.482C>T
chrA1	93634965	A	G	PASS	non_coding_transcript_exon_variant	MODIFIER	LOC109499730	109499730	transcript	XR_002157199.2	pseudogene	2	n.872A>G
chrA1	93637285	T	C	PASS	downstream_gene_variant	MODIFIER	LOC109499730	109499730	transcript	XR_002157199.2	pseudogene	-1	n.*1924T>C
chrA1	93637285	T	C	PASS	intergenic_region	MODIFIER	LOC109499730-LOC111560493	109499730-111560493	intergenic_region	109499730-111560493		-1	n.93637285T>C
chrA1	93638951	G	A	PASS	downstream_gene_variant	MODIFIER	LOC109499730	109499730	transcript	XR_002157199.2	pseudogene	-1	n.*3590G>A
chrA1	93638951	G	A	PASS	intergenic_region	MODIFIER	LOC109499730-LOC111560493	109499730-111560493	intergenic_region	109499730-111560493		-1	n.93638951G>A
chrA1	93641645	A	G	PASS	intergenic_region	MODIFIER	LOC109499730-LOC111560493	109499730-111560493	intergenic_region	109499730-111560493		-1	n.93641645A>G
chrA1	93645970	G	A	PASS	intergenic_region	MODIFIER	LOC109499730-LOC111560493	109499730-111560493	intergenic_region	109499730-111560493		-1	n.93645970G>A
chrA1	93651665	C	A	PASS	intergenic_region	MODIFIER	LOC109499730-LOC111560493	109499730-111560493	intergenic_region	109499730-111560493		-1	n.93651665C>A
chrA1	93652075	G	A	PASS	intergenic_region	MODIFIER	LOC109499730-LOC111560493	109499730-111560493	intergenic_region	109499730-111560493		-1	n.93652075G>A
chrA1	93652277	G	A	PASS	intergenic_region	MODIFIER	LOC109499730-LOC111560493	109499730-111560493	intergenic_region	109499730-111560493		-1	n.93652277G>A
chrA1	93652402	G	A	PASS	intergenic_region	MODIFIER	LOC109499730-LOC111560493	109499730-111560493	intergenic_region	109499730-111560493		-1	n.93652402G>A
chrA1	93654351	G	A	PASS	intergenic_region	MODIFIER	LOC109499730-LOC111560493	109499730-111560493	intergenic_region	109499730-111560493		-1	n.93654351G>A
chrA1	93654395	A	T	PASS	intergenic_region	MODIFIER	LOC109499730-LOC111560493	109499730-111560493	intergenic_region	109499730-111560493		-1	n.93654395A>T
chrA1	93655224	G	A	PASS	intergenic_region	MODIFIER	LOC109499730-LOC111560493	109499730-111560493	intergenic_region	109499730-111560493		-1	n.93655224G>A
chrA1	93655464	A	C	PASS	intergenic_region	MODIFIER	LOC109499730-LOC111560493	109499730-111560493	intergenic_region	109499730-111560493		-1	n.93655464A>C
chrA1	93657905	T	C	PASS	intergenic_region	MODIFIER	LOC109499730-LOC111560493	109499730-111560493	intergenic_region	109499730-111560493		-1	n.93657905T>C
chrA1	93658177	T	C	PASS	intergenic_region	MODIFIER	LOC109499730-LOC111560493	109499730-111560493	intergenic_region	109499730-111560493		-1	n.93658177T>C
chrA1	93658319	T	C	PASS	intergenic_region	MODIFIER	LOC109499730-LOC111560493	109499730-111560493	intergenic_region	109499730-111560493		-1	n.93658319T>C
chrA1	93658729	C	T	PASS	intergenic_region	MODIFIER	LOC109499730-LOC111560493	109499730-111560493	intergenic_region	109499730-111560493		-1	n.93658729C>T
chrA1	93658955	A	C	PASS	intergenic_region	MODIFIER	LOC109499730-LOC111560493	109499730-111560493	intergenic_region	109499730-111560493		-1	n.93658955A>C
chrA1	93658982	C	T	PASS	intergenic_region	MODIFIER	LOC109499730-LOC111560493	109499730-111560493	intergenic_region	109499730-111560493		-1	n.93658982C>T
chrA1	93659153	A	G	PASS	intergenic_region	MODIFIER	LOC109499730-LOC111560493	109499730-111560493	intergenic_region	109499730-111560493		-1	n.93659153A>G
chrA1	93659237	T	C	PASS	intergenic_region	MODIFIER	LOC109499730-LOC111560493	109499730-111560493	intergenic_region	109499730-111560493		-1	n.93659237T>C
chrA1	93659601	C	T	PASS	intergenic_region	MODIFIER	LOC109499730-LOC111560493	109499730-111560493	intergenic_region	109499730-111560493		-1	n.93659601C>T
chrA1	93660290	T	G	PASS	intergenic_region	MODIFIER	LOC109499730-LOC111560493	109499730-111560493	intergenic_region	109499730-111560493		-1	n.93660290T>G
chrA1	93662574	T	C	PASS	intergenic_region	MODIFIER	LOC109499730-LOC111560493	109499730-111560493	intergenic_region	109499730-111560493		-1	n.93662574T>C
chrA1	93663258	C	A	PASS	intergenic_region	MODIFIER	LOC109499730-LOC111560493	109499730-111560493	intergenic_region	109499730-111560493		-1	n.93663258C>A
chrA1	93663459	ATC	A	PASS	intergenic_region	MODIFIER	LOC109499730-LOC111560493	109499730-111560493	intergenic_region	109499730-111560493		-1	n.93663460_93663461delTC
chrA1	93663515	T	G	PASS	intergenic_region	MODIFIER	LOC109499730-LOC111560493	109499730-111560493	intergenic_region	109499730-111560493		-1	n.93663515T>G
chrA1	93663573	G	A	PASS	intergenic_region	MODIFIER	LOC109499730-LOC111560493	109499730-111560493	intergenic_region	109499730-111560493		-1	n.93663573G>A
chrA1	93664084	G	A	PASS	intergenic_region	MODIFIER	LOC109499730-LOC111560493	109499730-111560493	intergenic_region	109499730-111560493		-1	n.93664084G>A
chrA1	93664432	G	A	PASS	intergenic_region	MODIFIER	LOC109499730-LOC111560493	109499730-111560493	intergenic_region	109499730-111560493		-1	n.93664432G>A
chrA1	93666510	C	T	PASS	intergenic_region	MODIFIER	LOC109499730-LOC111560493	109499730-111560493	intergenic_region	109499730-111560493		-1	n.93666510C>T
chrA1	93667868	G	A	PASS	intergenic_region	MODIFIER	LOC109499730-LOC111560493	109499730-111560493	intergenic_region	109499730-111560493		-1	n.93667868G>A
chrA1	93671892	GC	G	PASS	intergenic_region	MODIFIER	LOC109499730-LOC111560493	109499730-111560493	intergenic_region	109499730-111560493		-1	n.93671893delC
chrA1	93683667	T	C	PASS	intergenic_region	MODIFIER	LOC109499730-LOC111560493	109499730-111560493	intergenic_region	109499730-111560493		-1	n.93683667T>C
chrA1	93683914	G	T	PASS	intergenic_region	MODIFIER	LOC109499730-LOC111560493	109499730-111560493	intergenic_region	109499730-111560493		-1	n.93683914G>T
chrA1	93684537	C	T	PASS	intergenic_region	MODIFIER	LOC109499730-LOC111560493	109499730-111560493	intergenic_region	109499730-111560493		-1	n.93684537C>T
chrA1	93686850	C	T	PASS	intergenic_region	MODIFIER	LOC109499730-LOC111560493	109499730-111560493	intergenic_region	109499730-111560493		-1	n.93686850C>T
chrA1	93688825	G	T	PASS	upstream_gene_variant	MODIFIER	LOC111560493	111560493	transcript	XR_002742350.1	pseudogene	-1	n.-4917G>T
chrA1	93688825	G	T	PASS	intergenic_region	MODIFIER	LOC109499730-LOC111560493	109499730-111560493	intergenic_region	109499730-111560493		-1	n.93688825G>T
chrA1	93691312	C	T	PASS	upstream_gene_variant	MODIFIER	LOC111560493	111560493	transcript	XR_002742350.1	pseudogene	-1	n.-2430C>T
chrA1	93691312	C	T	PASS	intergenic_region	MODIFIER	LOC109499730-LOC111560493	109499730-111560493	intergenic_region	109499730-111560493		-1	n.93691312C>T
chrA1	93699018	C	T	PASS	non_coding_transcript_exon_variant	MODIFIER	LOC111560493	111560493	transcript	XR_002742350.1	pseudogene	2	n.1946C>T
chrA1	93702525	G	A	PASS	downstream_gene_variant	MODIFIER	LOC111560493	111560493	transcript	XR_002742350.1	pseudogene	-1	n.*2552G>A
chrA1	93702525	G	A	PASS	intergenic_region	MODIFIER	LOC111560493-LOC109499726	111560493-109499726	intergenic_region	111560493-109499726		-1	n.93702525G>A
chrA1	93717908	G	T	PASS	intergenic_region	MODIFIER	LOC109499726-LOC111560612	109499726-111560612	intergenic_region	109499726-111560612		-1	n.93717908G>T
chrA1	93718416	A	G	PASS	intergenic_region	MODIFIER	LOC109499726-LOC111560612	109499726-111560612	intergenic_region	109499726-111560612		-1	n.93718416A>G
chrA1	93718706	C	A	PASS	intergenic_region	MODIFIER	LOC109499726-LOC111560612	109499726-111560612	intergenic_region	109499726-111560612		-1	n.93718706C>A
chrA1	93719560	C	T	PASS	intergenic_region	MODIFIER	LOC109499726-LOC111560612	109499726-111560612	intergenic_region	109499726-111560612		-1	n.93719560C>T
chrA1	93720383	CCAGTGA	C	PASS	intergenic_region	MODIFIER	LOC109499726-LOC111560612	109499726-111560612	intergenic_region	109499726-111560612		-1	n.93720384_93720389delCAGTGA
chrA1	93720634	T	G	PASS	intergenic_region	MODIFIER	LOC109499726-LOC111560612	109499726-111560612	intergenic_region	109499726-111560612		-1	n.93720634T>G
chrA1	93720875	C	T	PASS	intergenic_region	MODIFIER	LOC109499726-LOC111560612	109499726-111560612	intergenic_region	109499726-111560612		-1	n.93720875C>T
chrA1	93733887	C	A	PASS	intergenic_region	MODIFIER	LOC109499726-LOC111560612	109499726-111560612	intergenic_region	109499726-111560612		-1	n.93733887C>A
chrA1	93736920	C	T	PASS	intergenic_region	MODIFIER	LOC109499726-LOC111560612	109499726-111560612	intergenic_region	109499726-111560612		-1	n.93736920C>T
chrA1	93737830	A	C	PASS	intergenic_region	MODIFIER	LOC109499726-LOC111560612	109499726-111560612	intergenic_region	109499726-111560612		-1	n.93737830A>C
chrA1	93739722	G	A	PASS	intergenic_region	MODIFIER	LOC109499726-LOC111560612	109499726-111560612	intergenic_region	109499726-111560612		-1	n.93739722G>A
chrA1	93740779	A	G	PASS	intergenic_region	MODIFIER	LOC109499726-LOC111560612	109499726-111560612	intergenic_region	109499726-111560612		-1	n.93740779A>G
chrA1	93741717	G	C	PASS	intergenic_region	MODIFIER	LOC109499726-LOC111560612	109499726-111560612	intergenic_region	109499726-111560612		-1	n.93741717G>C
chrA1	93757609	C	G	PASS	upstream_gene_variant	MODIFIER	LOC111560612	111560612	transcript	XM_023254753.1	protein_coding	-1	c.-969C>G
chrA1	93757609	C	G	PASS	intergenic_region	MODIFIER	LOC109499726-LOC111560612	109499726-111560612	intergenic_region	109499726-111560612		-1	n.93757609C>G
chrA1	93763907	G	T	PASS	downstream_gene_variant	MODIFIER	LOC111560612	111560612	transcript	XM_023254753.1	protein_coding	-1	c.*4388G>T
chrA1	93763907	G	T	PASS	intergenic_region	MODIFIER	LOC111560612-LOC101087636	111560612-101087636	intergenic_region	111560612-101087636		-1	n.93763907G>T
chrA1	93763987	CTCAT	C	PASS	downstream_gene_variant	MODIFIER	LOC111560612	111560612	transcript	XM_023254753.1	protein_coding	-1	c.*4469_*4472delTCAT
chrA1	93763987	CTCAT	C	PASS	intergenic_region	MODIFIER	LOC111560612-LOC101087636	111560612-101087636	intergenic_region	111560612-101087636		-1	n.93763988_93763991delTCAT
chrA1	93799226	G	A	PASS	intron_variant	MODIFIER	LOC101087636	101087636	transcript	XM_003980655.5	protein_coding	4	c.257-6229G>A
chrA1	93799226	G	A	PASS	intron_variant	MODIFIER	LOC101087636	101087636	transcript	XM_019830822.2	protein_coding	4	c.131-6229G>A
chrA1	93799226	G	A	PASS	intron_variant	MODIFIER	LOC101087636	101087636	transcript	XM_019830823.2	protein_coding	1	c.-147-2093G>A
chrA1	93880911	CCAGTTTCT	C	PASS	intron_variant	MODIFIER	COL23A1	101098427	transcript	XM_023254174.1	protein_coding	1	c.291+9533_291+9540delCAGTTTCT
chrA1	93880911	CCAGTTTCT	C	PASS	intron_variant	MODIFIER	COL23A1	101098427	transcript	XM_023254178.1	protein_coding	1	c.291+9533_291+9540delCAGTTTCT
chrA1	93880911	CCAGTTTCT	C	PASS	intron_variant	MODIFIER	COL23A1	101098427	transcript	XM_023254176.1	protein_coding	1	c.291+9533_291+9540delCAGTTTCT
chrA1	93883857	C	G	PASS	intron_variant	MODIFIER	COL23A1	101098427	transcript	XM_023254174.1	protein_coding	1	c.292-12070C>G
chrA1	93883857	C	G	PASS	intron_variant	MODIFIER	COL23A1	101098427	transcript	XM_023254178.1	protein_coding	1	c.292-12070C>G
chrA1	93883857	C	G	PASS	intron_variant	MODIFIER	COL23A1	101098427	transcript	XM_023254176.1	protein_coding	1	c.292-12070C>G
chrA1	93885696	C	T	PASS	intron_variant	MODIFIER	COL23A1	101098427	transcript	XM_023254174.1	protein_coding	1	c.292-10231C>T
chrA1	93885696	C	T	PASS	intron_variant	MODIFIER	COL23A1	101098427	transcript	XM_023254178.1	protein_coding	1	c.292-10231C>T
chrA1	93885696	C	T	PASS	intron_variant	MODIFIER	COL23A1	101098427	transcript	XM_023254176.1	protein_coding	1	c.292-10231C>T
chrA1	93890985	A	G	PASS	intron_variant	MODIFIER	COL23A1	101098427	transcript	XM_023254174.1	protein_coding	1	c.292-4942A>G
chrA1	93890985	A	G	PASS	intron_variant	MODIFIER	COL23A1	101098427	transcript	XM_023254178.1	protein_coding	1	c.292-4942A>G
chrA1	93890985	A	G	PASS	intron_variant	MODIFIER	COL23A1	101098427	transcript	XM_023254176.1	protein_coding	1	c.292-4942A>G
chrA1	93891107	A	AG	PASS	intron_variant	MODIFIER	COL23A1	101098427	transcript	XM_023254174.1	protein_coding	1	c.292-4820_292-4819insG
chrA1	93891107	A	AG	PASS	intron_variant	MODIFIER	COL23A1	101098427	transcript	XM_023254178.1	protein_coding	1	c.292-4820_292-4819insG
chrA1	93891107	A	AG	PASS	intron_variant	MODIFIER	COL23A1	101098427	transcript	XM_023254176.1	protein_coding	1	c.292-4820_292-4819insG
chrA1	93891358	C	T	PASS	intron_variant	MODIFIER	COL23A1	101098427	transcript	XM_023254174.1	protein_coding	1	c.292-4569C>T
chrA1	93891358	C	T	PASS	intron_variant	MODIFIER	COL23A1	101098427	transcript	XM_023254178.1	protein_coding	1	c.292-4569C>T
chrA1	93891358	C	T	PASS	intron_variant	MODIFIER	COL23A1	101098427	transcript	XM_023254176.1	protein_coding	1	c.292-4569C>T
chrA1	93891669	G	A	PASS	intron_variant	MODIFIER	COL23A1	101098427	transcript	XM_023254174.1	protein_coding	1	c.292-4258G>A
chrA1	93891669	G	A	PASS	intron_variant	MODIFIER	COL23A1	101098427	transcript	XM_023254178.1	protein_coding	1	c.292-4258G>A
chrA1	93891669	G	A	PASS	intron_variant	MODIFIER	COL23A1	101098427	transcript	XM_023254176.1	protein_coding	1	c.292-4258G>A
chrA1	93891725	C	T	PASS	intron_variant	MODIFIER	COL23A1	101098427	transcript	XM_023254174.1	protein_coding	1	c.292-4202C>T
chrA1	93891725	C	T	PASS	intron_variant	MODIFIER	COL23A1	101098427	transcript	XM_023254178.1	protein_coding	1	c.292-4202C>T
chrA1	93891725	C	T	PASS	intron_variant	MODIFIER	COL23A1	101098427	transcript	XM_023254176.1	protein_coding	1	c.292-4202C>T
chrA1	93891855	AT	A	PASS	intron_variant	MODIFIER	COL23A1	101098427	transcript	XM_023254174.1	protein_coding	1	c.292-4071delT
chrA1	93891855	AT	A	PASS	intron_variant	MODIFIER	COL23A1	101098427	transcript	XM_023254178.1	protein_coding	1	c.292-4071delT
chrA1	93891855	AT	A	PASS	intron_variant	MODIFIER	COL23A1	101098427	transcript	XM_023254176.1	protein_coding	1	c.292-4071delT
chrA1	93892920	G	A	PASS	intron_variant	MODIFIER	COL23A1	101098427	transcript	XM_023254174.1	protein_coding	1	c.292-3007G>A
chrA1	93892920	G	A	PASS	intron_variant	MODIFIER	COL23A1	101098427	transcript	XM_023254178.1	protein_coding	1	c.292-3007G>A
chrA1	93892920	G	A	PASS	intron_variant	MODIFIER	COL23A1	101098427	transcript	XM_023254176.1	protein_coding	1	c.292-3007G>A
chrA1	93897795	T	C	PASS	intron_variant	MODIFIER	COL23A1	101098427	transcript	XM_023254174.1	protein_coding	2	c.358+1802T>C
chrA1	93897795	T	C	PASS	intron_variant	MODIFIER	COL23A1	101098427	transcript	XM_023254178.1	protein_coding	2	c.358+1802T>C
chrA1	93897795	T	C	PASS	intron_variant	MODIFIER	COL23A1	101098427	transcript	XM_023254176.1	protein_coding	2	c.358+1802T>C
chrA1	93898343	A	G	PASS	intron_variant	MODIFIER	COL23A1	101098427	transcript	XM_023254174.1	protein_coding	2	c.358+2350A>G
chrA1	93898343	A	G	PASS	intron_variant	MODIFIER	COL23A1	101098427	transcript	XM_023254178.1	protein_coding	2	c.358+2350A>G
chrA1	93898343	A	G	PASS	intron_variant	MODIFIER	COL23A1	101098427	transcript	XM_023254176.1	protein_coding	2	c.358+2350A>G
chrA1	93900373	C	T	PASS	intron_variant	MODIFIER	COL23A1	101098427	transcript	XM_023254174.1	protein_coding	2	c.358+4380C>T
chrA1	93900373	C	T	PASS	intron_variant	MODIFIER	COL23A1	101098427	transcript	XM_023254178.1	protein_coding	2	c.358+4380C>T
chrA1	93900373	C	T	PASS	intron_variant	MODIFIER	COL23A1	101098427	transcript	XM_023254176.1	protein_coding	2	c.358+4380C>T
chrA1	93902555	AGAGG	A	PASS	intron_variant	MODIFIER	COL23A1	101098427	transcript	XM_023254174.1	protein_coding	2	c.358+6563_358+6566delGAGG
chrA1	93902555	AGAGG	A	PASS	intron_variant	MODIFIER	COL23A1	101098427	transcript	XM_023254178.1	protein_coding	2	c.358+6563_358+6566delGAGG
chrA1	93902555	AGAGG	A	PASS	intron_variant	MODIFIER	COL23A1	101098427	transcript	XM_023254176.1	protein_coding	2	c.358+6563_358+6566delGAGG
chrA1	94109212	G	A	PASS	intron_variant	MODIFIER	COL23A1	101098427	transcript	XM_023254174.1	protein_coding	2	c.359-56320G>A
chrA1	94109212	G	A	PASS	intron_variant	MODIFIER	COL23A1	101098427	transcript	XM_023254178.1	protein_coding	2	c.359-56320G>A
chrA1	94109212	G	A	PASS	intron_variant	MODIFIER	COL23A1	101098427	transcript	XM_023254176.1	protein_coding	2	c.359-56320G>A
chrA1	94675877	A	G	PASS	intergenic_region	MODIFIER	LOC101089167-LOC105260504	101089167-105260504	intergenic_region	101089167-105260504		-1	n.94675877A>G
chrA1	95257392	C	G	PASS	intron_variant	MODIFIER	KCNN2	101099926	transcript	XM_019830963.2	protein_coding	5	c.1404+2111C>G
chrA1	95257392	C	G	PASS	intron_variant	MODIFIER	KCNN2	101099926	transcript	XM_003980701.5	protein_coding	5	c.1404+2111C>G
chrA1	95464167	G	A	PASS	intergenic_region	MODIFIER	KCNN2-TRIM36	101099926-101089417	intergenic_region	101099926-101089417		-1	n.95464167G>A
chrA1	97422567	C	T	PASS	intergenic_region	MODIFIER	SEMA6A-LOC111560530	101091339-111560530	intergenic_region	101091339-111560530		-1	n.97422567C>T
chrA1	97759135	T	C	PASS	intergenic_region	MODIFIER	LOC109499875-LOC111557061	109499875-111557061	intergenic_region	109499875-111557061		-1	n.97759135T>C
chrA1	100150839	C	T	PASS	intergenic_region	MODIFIER	HSD17B4-FAM170A	101091840-101081272	intergenic_region	101091840-101081272		-1	n.100150839C>T
chrA1	100678310	C	G	PASS	intron_variant	MODIFIER	LOC111560545	111560545	transcript	XR_002742531.1	pseudogene	1	n.100+27375C>G
chrA1	100838722	C	G	PASS	intron_variant	MODIFIER	LOC111560545	111560545	transcript	XR_002742531.1	pseudogene	2	n.271-54326C>G
chrA1	100998125	T	C	PASS	intron_variant	MODIFIER	PRR16	102900738	transcript	XM_011281772.3	protein_coding	1	c.159+61222T>C
chrA1	100998125	T	C	PASS	intron_variant	MODIFIER	PRR16	102900738	transcript	XM_023254546.1	protein_coding	1	c.159+61222T>C
chrA1	100998125	T	C	PASS	intron_variant	MODIFIER	PRR16	102900738	transcript	XR_002742536.1	pseudogene	1	n.410+61222T>C
chrA1	100998125	T	C	PASS	intron_variant	MODIFIER	PRR16	102900738	transcript	XM_023254550.1	protein_coding	1	c.-81+61222T>C
chrA1	101058828	C	T	PASS	intron_variant	MODIFIER	PRR16	102900738	transcript	XM_011281772.3	protein_coding	1	c.160-78593C>T
chrA1	101058828	C	T	PASS	intron_variant	MODIFIER	PRR16	102900738	transcript	XM_023254546.1	protein_coding	1	c.160-78593C>T
chrA1	101058828	C	T	PASS	intron_variant	MODIFIER	PRR16	102900738	transcript	XR_002742536.1	pseudogene	1	n.411-78593C>T
chrA1	101058828	C	T	PASS	intron_variant	MODIFIER	PRR16	102900738	transcript	XM_023254550.1	protein_coding	1	c.-80-14725C>T
chrA1	101162503	G	A	PASS	intron_variant	MODIFIER	PRR16	102900738	transcript	XM_023254546.1	protein_coding	2	c.*1+24326G>A
chrA1	101162503	G	A	PASS	intron_variant	MODIFIER	PRR16	102900738	transcript	XR_002742536.1	pseudogene	2	n.1316+24177G>A
chrA1	101379334	G	T	PASS	downstream_gene_variant	MODIFIER	LOC101092231	101092231	transcript	101092231	pseudogene	-1	n.*1470C>A
chrA1	101379334	G	T	PASS	intergenic_region	MODIFIER	LOC109499944-LOC101092231	109499944-101092231	intergenic_region	109499944-101092231		-1	n.101379334G>T
chrA1	101545410	C	T	PASS	intergenic_region	MODIFIER	LOC102901339-LOC109499955	102901339-109499955	intergenic_region	102901339-109499955		-1	n.101545410C>T
chrA1	101626690	G	GT	PASS	intergenic_region	MODIFIER	LOC102901339-LOC109499955	102901339-109499955	intergenic_region	102901339-109499955		-1	n.101626690_101626691insT
chrA1	101646553	C	T	PASS	intergenic_region	MODIFIER	LOC102901339-LOC109499955	102901339-109499955	intergenic_region	102901339-109499955		-1	n.101646553C>T
chrA1	101662218	G	T	PASS	intergenic_region	MODIFIER	LOC102901339-LOC109499955	102901339-109499955	intergenic_region	102901339-109499955		-1	n.101662218G>T
chrA1	101667727	A	G	PASS	intergenic_region	MODIFIER	LOC102901339-LOC109499955	102901339-109499955	intergenic_region	102901339-109499955		-1	n.101667727A>G
chrA1	101676247	G	A	PASS	intergenic_region	MODIFIER	LOC102901339-LOC109499955	102901339-109499955	intergenic_region	102901339-109499955		-1	n.101676247G>A
chrA1	101683172	C	T	PASS	intergenic_region	MODIFIER	LOC102901339-LOC109499955	102901339-109499955	intergenic_region	102901339-109499955		-1	n.101683172C>T
chrA1	101683402	T	A	PASS	intergenic_region	MODIFIER	LOC102901339-LOC109499955	102901339-109499955	intergenic_region	102901339-109499955		-1	n.101683402T>A
chrA1	101684945	G	GA	PASS	intergenic_region	MODIFIER	LOC102901339-LOC109499955	102901339-109499955	intergenic_region	102901339-109499955		-1	n.101684945_101684946insA
chrA1	101686107	T	G	PASS	intergenic_region	MODIFIER	LOC102901339-LOC109499955	102901339-109499955	intergenic_region	102901339-109499955		-1	n.101686107T>G
chrA1	101691127	T	TACAG	PASS	intergenic_region	MODIFIER	LOC102901339-LOC109499955	102901339-109499955	intergenic_region	102901339-109499955		-1	n.101691127_101691128insACAG
chrA1	101697568	G	A	PASS	intergenic_region	MODIFIER	LOC102901339-LOC109499955	102901339-109499955	intergenic_region	102901339-109499955		-1	n.101697568G>A
chrA1	101705465	C	T	PASS	intergenic_region	MODIFIER	LOC102901339-LOC109499955	102901339-109499955	intergenic_region	102901339-109499955		-1	n.101705465C>T
chrA1	101709800	C	T	PASS	intergenic_region	MODIFIER	LOC102901339-LOC109499955	102901339-109499955	intergenic_region	102901339-109499955		-1	n.101709800C>T
chrA1	101717957	C	G	PASS	intergenic_region	MODIFIER	LOC102901339-LOC109499955	102901339-109499955	intergenic_region	102901339-109499955		-1	n.101717957C>G
chrA1	101720175	T	C	PASS	intergenic_region	MODIFIER	LOC102901339-LOC109499955	102901339-109499955	intergenic_region	102901339-109499955		-1	n.101720175T>C
chrA1	101744517	CCT	C	PASS	intergenic_region	MODIFIER	LOC102901339-LOC109499955	102901339-109499955	intergenic_region	102901339-109499955		-1	n.101744518_101744519delCT
chrA1	101752178	G	A	PASS	intergenic_region	MODIFIER	LOC102901339-LOC109499955	102901339-109499955	intergenic_region	102901339-109499955		-1	n.101752178G>A
chrA1	101756155	C	T	PASS	intergenic_region	MODIFIER	LOC102901339-LOC109499955	102901339-109499955	intergenic_region	102901339-109499955		-1	n.101756155C>T
chrA1	101779214	C	G	PASS	intergenic_region	MODIFIER	LOC102901339-LOC109499955	102901339-109499955	intergenic_region	102901339-109499955		-1	n.101779214C>G
chrA1	101785913	G	A	PASS	intergenic_region	MODIFIER	LOC102901339-LOC109499955	102901339-109499955	intergenic_region	102901339-109499955		-1	n.101785913G>A
chrA1	101789706	CAGAG	C	PASS	intergenic_region	MODIFIER	LOC102901339-LOC109499955	102901339-109499955	intergenic_region	102901339-109499955		-1	n.101789707_101789710delAGAG
chrA1	101817893	G	A	PASS	intergenic_region	MODIFIER	LOC102901339-LOC109499955	102901339-109499955	intergenic_region	102901339-109499955		-1	n.101817893G>A
chrA1	101850871	T	TA	PASS	intron_variant	MODIFIER	LOC109499955	109499955	transcript	XR_002742782.1	pseudogene	2	n.197-736_197-735insT
chrA1	101854653	G	A	PASS	intron_variant	MODIFIER	LOC109499955	109499955	transcript	XR_002742782.1	pseudogene	2	n.196+3194C>T
chrA1	101864398	T	G	PASS	intergenic_region	MODIFIER	LOC109499955-LOC101092483	109499955-101092483	intergenic_region	109499955-101092483		-1	n.101864398T>G
chrA1	101883469	C	T	PASS	intergenic_region	MODIFIER	LOC109499955-LOC101092483	109499955-101092483	intergenic_region	109499955-101092483		-1	n.101883469C>T
chrA1	101884406	C	T	PASS	intergenic_region	MODIFIER	LOC109499955-LOC101092483	109499955-101092483	intergenic_region	109499955-101092483		-1	n.101884406C>T
chrA1	101906938	A	G	PASS	intergenic_region	MODIFIER	LOC109499955-LOC101092483	109499955-101092483	intergenic_region	109499955-101092483		-1	n.101906938A>G
chrA1	101945286	A	G	PASS	intergenic_region	MODIFIER	LOC109499955-LOC101092483	109499955-101092483	intergenic_region	109499955-101092483		-1	n.101945286A>G
chrA1	101965310	C	A	PASS	intergenic_region	MODIFIER	LOC109499955-LOC101092483	109499955-101092483	intergenic_region	109499955-101092483		-1	n.101965310C>A
chrA1	102005662	G	C	PASS	intergenic_region	MODIFIER	LOC109499955-LOC101092483	109499955-101092483	intergenic_region	109499955-101092483		-1	n.102005662G>C
chrA1	102018009	C	A	PASS	intergenic_region	MODIFIER	LOC109499955-LOC101092483	109499955-101092483	intergenic_region	109499955-101092483		-1	n.102018009C>A
chrA1	102063849	T	C	PASS	upstream_gene_variant	MODIFIER	LOC101092483	101092483	transcript	XM_011281788.1	protein_coding	-1	c.-3373T>C
chrA1	102063849	T	C	PASS	intergenic_region	MODIFIER	LOC109499955-LOC101092483	109499955-101092483	intergenic_region	109499955-101092483		-1	n.102063849T>C
chrA1	102077297	C	T	PASS	intergenic_region	MODIFIER	LOC101092483-FTMT	101092483-105260672	intergenic_region	101092483-105260672		-1	n.102077297C>T
chrA1	102089364	G	A	PASS	intergenic_region	MODIFIER	LOC101092483-FTMT	101092483-105260672	intergenic_region	101092483-105260672		-1	n.102089364G>A
chrA1	102107259	TATTTA	T	PASS	intergenic_region	MODIFIER	LOC101092483-FTMT	101092483-105260672	intergenic_region	101092483-105260672		-1	n.102107260_102107264delATTTA
chrA1	102123553	C	T	PASS	intergenic_region	MODIFIER	LOC101092483-FTMT	101092483-105260672	intergenic_region	101092483-105260672		-1	n.102123553C>T
chrA1	102141249	A	T	PASS	intergenic_region	MODIFIER	LOC101092483-FTMT	101092483-105260672	intergenic_region	101092483-105260672		-1	n.102141249A>T
chrA1	102153069	C	T	PASS	intergenic_region	MODIFIER	LOC101092483-FTMT	101092483-105260672	intergenic_region	101092483-105260672		-1	n.102153069C>T
chrA1	102165870	C	G	PASS	intergenic_region	MODIFIER	LOC101092483-FTMT	101092483-105260672	intergenic_region	101092483-105260672		-1	n.102165870C>G
chrA1	102165896	G	C	PASS	intergenic_region	MODIFIER	LOC101092483-FTMT	101092483-105260672	intergenic_region	101092483-105260672		-1	n.102165896G>C
chrA1	102174431	TG	T	PASS	intergenic_region	MODIFIER	LOC101092483-FTMT	101092483-105260672	intergenic_region	101092483-105260672		-1	n.102174432delG
chrA1	102175078	C	T	PASS	intergenic_region	MODIFIER	LOC101092483-FTMT	101092483-105260672	intergenic_region	101092483-105260672		-1	n.102175078C>T
chrA1	102176629	AT	A	PASS	intergenic_region	MODIFIER	LOC101092483-FTMT	101092483-105260672	intergenic_region	101092483-105260672		-1	n.102176630delT
chrA1	102189308	C	T	PASS	intergenic_region	MODIFIER	LOC101092483-FTMT	101092483-105260672	intergenic_region	101092483-105260672		-1	n.102189308C>T
chrA1	102190019	G	A	PASS	intergenic_region	MODIFIER	LOC101092483-FTMT	101092483-105260672	intergenic_region	101092483-105260672		-1	n.102190019G>A
chrA1	102200698	C	A	PASS	intergenic_region	MODIFIER	LOC101092483-FTMT	101092483-105260672	intergenic_region	101092483-105260672		-1	n.102200698C>A
chrA1	102204565	C	T	PASS	intergenic_region	MODIFIER	LOC101092483-FTMT	101092483-105260672	intergenic_region	101092483-105260672		-1	n.102204565C>T
chrA1	102214051	T	C	PASS	upstream_gene_variant	MODIFIER	FTMT	105260672	transcript	XM_023254576.1	protein_coding	-1	c.-2254T>C
chrA1	102214051	T	C	PASS	intergenic_region	MODIFIER	LOC101092483-FTMT	101092483-105260672	intergenic_region	101092483-105260672		-1	n.102214051T>C
chrA1	102218958	T	C	PASS	downstream_gene_variant	MODIFIER	FTMT	105260672	transcript	XM_023254576.1	protein_coding	-1	c.*1925T>C
chrA1	102218958	T	C	PASS	intergenic_region	MODIFIER	FTMT-LOC101092731	105260672-101092731	intergenic_region	105260672-101092731		-1	n.102218958T>C
chrA1	102220916	C	T	PASS	downstream_gene_variant	MODIFIER	FTMT	105260672	transcript	XM_023254576.1	protein_coding	-1	c.*3883C>T
chrA1	102220916	C	T	PASS	intergenic_region	MODIFIER	FTMT-LOC101092731	105260672-101092731	intergenic_region	105260672-101092731		-1	n.102220916C>T
chrA1	102221052	C	T	PASS	downstream_gene_variant	MODIFIER	FTMT	105260672	transcript	XM_023254576.1	protein_coding	-1	c.*4019C>T
chrA1	102221052	C	T	PASS	intergenic_region	MODIFIER	FTMT-LOC101092731	105260672-101092731	intergenic_region	105260672-101092731		-1	n.102221052C>T
chrA1	102237588	T	G	PASS	intergenic_region	MODIFIER	FTMT-LOC101092731	105260672-101092731	intergenic_region	105260672-101092731		-1	n.102237588T>G
chrA1	102239777	T	C	PASS	intergenic_region	MODIFIER	FTMT-LOC101092731	105260672-101092731	intergenic_region	105260672-101092731		-1	n.102239777T>C
chrA1	102254633	G	T	PASS	intergenic_region	MODIFIER	FTMT-LOC101092731	105260672-101092731	intergenic_region	105260672-101092731		-1	n.102254633G>T
chrA1	102255706	G	GT	PASS	intergenic_region	MODIFIER	FTMT-LOC101092731	105260672-101092731	intergenic_region	105260672-101092731		-1	n.102255706_102255707insT
chrA1	102270109	C	T	PASS	upstream_gene_variant	MODIFIER	LOC101092731	101092731	transcript	XM_011281791.3	protein_coding	-1	c.-2414C>T
chrA1	102270109	C	T	PASS	intergenic_region	MODIFIER	FTMT-LOC101092731	105260672-101092731	intergenic_region	105260672-101092731		-1	n.102270109C>T
chrA1	102283783	G	A	PASS	intergenic_region	MODIFIER	LOC101092731-LOC109499965	101092731-109499965	intergenic_region	101092731-109499965		-1	n.102283783G>A
chrA1	102309844	C	T	PASS	intergenic_region	MODIFIER	LOC101092731-LOC109499965	101092731-109499965	intergenic_region	101092731-109499965		-1	n.102309844C>T
chrA1	102312056	TAAAA	T	PASS	intergenic_region	MODIFIER	LOC101092731-LOC109499965	101092731-109499965	intergenic_region	101092731-109499965		-1	n.102312057_102312060delAAAA
chrA1	102317053	T	G	PASS	intergenic_region	MODIFIER	LOC101092731-LOC109499965	101092731-109499965	intergenic_region	101092731-109499965		-1	n.102317053T>G
chrA1	102329425	C	A	PASS	intergenic_region	MODIFIER	LOC101092731-LOC109499965	101092731-109499965	intergenic_region	101092731-109499965		-1	n.102329425C>A
chrA1	102391570	C	T	PASS	intron_variant	MODIFIER	SRFBP1	101081780	transcript	XM_006927549.4	protein_coding	3	c.199-1859C>T
chrA1	102506052	G	A	PASS	upstream_gene_variant	MODIFIER	LOC109499980	109499980	transcript	XR_002157605.2	pseudogene	-1	n.-2970C>T
chrA1	102506052	G	A	PASS	intron_variant	MODIFIER	LOC105260510	105260510	transcript	XM_023254625.1	protein_coding	3	c.-254+2759G>A
chrA1	102511116	G	A	PASS	intron_variant	MODIFIER	LOC105260510	105260510	transcript	XM_023254625.1	protein_coding	3	c.-253-7817G>A
chrA1	102511275	G	A	PASS	intron_variant	MODIFIER	LOC105260510	105260510	transcript	XM_023254625.1	protein_coding	3	c.-253-7658G>A
chrA1	102515060	C	T	PASS	intron_variant	MODIFIER	LOC105260510	105260510	transcript	XM_023254625.1	protein_coding	3	c.-253-3873C>T
chrA1	102539691	C	T	PASS	intron_variant	MODIFIER	LOC105260510	105260510	transcript	XM_023254625.1	protein_coding	5	c.1032+8346C>T
chrA1	102539691	C	T	PASS	non_coding_transcript_exon_variant	MODIFIER	LOC109499978	109499978	transcript	XR_002157601.2	pseudogene	1	n.188G>A
chrA1	102539890	C	CTCT	PASS	upstream_gene_variant	MODIFIER	LOC109499978	109499978	transcript	XR_002157601.2	pseudogene	-1	n.-13_-12insAGA
chrA1	102539890	C	CTCT	PASS	intron_variant	MODIFIER	LOC105260510	105260510	transcript	XM_023254625.1	protein_coding	5	c.1032+8545_1032+8546insTCT
chrA1	102545311	C	T	PASS	intron_variant	MODIFIER	LOC105260510	105260510	transcript	XM_023254625.1	protein_coding	5	c.1033-13528C>T
chrA1	102553033	T	C	PASS	intron_variant	MODIFIER	LOC105260510	105260510	transcript	XM_023254625.1	protein_coding	5	c.1033-5806T>C
chrA1	102553514	C	T	PASS	intron_variant	MODIFIER	LOC105260510	105260510	transcript	XM_023254625.1	protein_coding	5	c.1033-5325C>T
chrA1	102554019	A	G	PASS	intron_variant	MODIFIER	LOC105260510	105260510	transcript	XM_023254625.1	protein_coding	5	c.1033-4820A>G
chrA1	102554102	T	G	PASS	intron_variant	MODIFIER	LOC105260510	105260510	transcript	XM_023254625.1	protein_coding	5	c.1033-4737T>G
chrA1	102554160	TA	T	PASS	intron_variant	MODIFIER	LOC105260510	105260510	transcript	XM_023254625.1	protein_coding	5	c.1033-4678delA
chrA1	102554704	C	T	PASS	intron_variant	MODIFIER	LOC105260510	105260510	transcript	XM_023254625.1	protein_coding	5	c.1033-4135C>T
chrA1	102554752	A	G	PASS	intron_variant	MODIFIER	LOC105260510	105260510	transcript	XM_023254625.1	protein_coding	5	c.1033-4087A>G
chrA1	102555304	C	T	PASS	intron_variant	MODIFIER	LOC105260510	105260510	transcript	XM_023254625.1	protein_coding	5	c.1033-3535C>T
chrA1	102555763	G	A	PASS	intron_variant	MODIFIER	LOC105260510	105260510	transcript	XM_023254625.1	protein_coding	5	c.1033-3076G>A
chrA1	102559059	T	C	PASS	intron_variant	MODIFIER	LOC105260510	105260510	transcript	XM_023254625.1	protein_coding	6	c.1213+40T>C
chrA1	102560332	G	A	PASS	intron_variant	MODIFIER	LOC105260510	105260510	transcript	XM_023254625.1	protein_coding	6	c.1213+1313G>A
chrA1	102561032	C	T	PASS	intron_variant	MODIFIER	LOC105260510	105260510	transcript	XM_023254625.1	protein_coding	6	c.1214-1131C>T
chrA1	102561631	A	G	PASS	intron_variant	MODIFIER	LOC105260510	105260510	transcript	XM_023254625.1	protein_coding	6	c.1214-532A>G
chrA1	102562477	C	T	PASS	intron_variant	MODIFIER	LOC105260510	105260510	transcript	XM_023254625.1	protein_coding	7	c.1342+186C>T
chrA1	102563402	C	T	PASS	intron_variant	MODIFIER	LOC105260510	105260510	transcript	XM_023254625.1	protein_coding	7	c.1342+1111C>T
chrA1	102563658	G	A	PASS	intron_variant	MODIFIER	LOC105260510	105260510	transcript	XM_023254625.1	protein_coding	7	c.1342+1367G>A
chrA1	102566557	T	C	PASS	intron_variant	MODIFIER	LOC105260510	105260510	transcript	XM_023254625.1	protein_coding	7	c.1342+4266T>C
chrA1	102567576	T	TAA	PASS	intron_variant	MODIFIER	LOC105260510	105260510	transcript	XM_023254625.1	protein_coding	7	c.1343-3249_1343-3248insAA
chrA1	102575826	C	T	PASS	downstream_gene_variant	MODIFIER	LOC105260510	105260510	transcript	XM_023254625.1	protein_coding	-1	c.*4904C>T
chrA1	102575826	C	T	PASS	intergenic_region	MODIFIER	LOC105260510-SNCAIP	105260510-101083481	intergenic_region	105260510-101083481		-1	n.102575826C>T
chrA1	102577303	G	A	PASS	intergenic_region	MODIFIER	LOC105260510-SNCAIP	105260510-101083481	intergenic_region	105260510-101083481		-1	n.102577303G>A
chrA1	102578642	G	A	PASS	intergenic_region	MODIFIER	LOC105260510-SNCAIP	105260510-101083481	intergenic_region	105260510-101083481		-1	n.102578642G>A
chrA1	102578784	G	A	PASS	intergenic_region	MODIFIER	LOC105260510-SNCAIP	105260510-101083481	intergenic_region	105260510-101083481		-1	n.102578784G>A
chrA1	102596543	G	C	PASS	intergenic_region	MODIFIER	LOC105260510-SNCAIP	105260510-101083481	intergenic_region	105260510-101083481		-1	n.102596543G>C
chrA1	102598858	C	G	PASS	intergenic_region	MODIFIER	LOC105260510-SNCAIP	105260510-101083481	intergenic_region	105260510-101083481		-1	n.102598858C>G
chrA1	102599645	C	T	PASS	intergenic_region	MODIFIER	LOC105260510-SNCAIP	105260510-101083481	intergenic_region	105260510-101083481		-1	n.102599645C>T
chrA1	102601020	C	T	PASS	intergenic_region	MODIFIER	LOC105260510-SNCAIP	105260510-101083481	intergenic_region	105260510-101083481		-1	n.102601020C>T
chrA1	102603135	A	T	PASS	intergenic_region	MODIFIER	LOC105260510-SNCAIP	105260510-101083481	intergenic_region	105260510-101083481		-1	n.102603135A>T
chrA1	102606061	G	A	PASS	intergenic_region	MODIFIER	LOC105260510-SNCAIP	105260510-101083481	intergenic_region	105260510-101083481		-1	n.102606061G>A
chrA1	102606254	A	C	PASS	intergenic_region	MODIFIER	LOC105260510-SNCAIP	105260510-101083481	intergenic_region	105260510-101083481		-1	n.102606254A>C
chrA1	102611823	G	C	PASS	intergenic_region	MODIFIER	LOC105260510-SNCAIP	105260510-101083481	intergenic_region	105260510-101083481		-1	n.102611823G>C
chrA1	102612991	G	A	PASS	intergenic_region	MODIFIER	LOC105260510-SNCAIP	105260510-101083481	intergenic_region	105260510-101083481		-1	n.102612991G>A
chrA1	102614683	G	A	PASS	intergenic_region	MODIFIER	LOC105260510-SNCAIP	105260510-101083481	intergenic_region	105260510-101083481		-1	n.102614683G>A
chrA1	102615899	C	CA	PASS	intergenic_region	MODIFIER	LOC105260510-SNCAIP	105260510-101083481	intergenic_region	105260510-101083481		-1	n.102615899_102615900insA
chrA1	102616100	T	C	PASS	intergenic_region	MODIFIER	LOC105260510-SNCAIP	105260510-101083481	intergenic_region	105260510-101083481		-1	n.102616100T>C
chrA1	102616788	A	C	PASS	intergenic_region	MODIFIER	LOC105260510-SNCAIP	105260510-101083481	intergenic_region	105260510-101083481		-1	n.102616788A>C
chrA1	102617131	C	G	PASS	intergenic_region	MODIFIER	LOC105260510-SNCAIP	105260510-101083481	intergenic_region	105260510-101083481		-1	n.102617131C>G
chrA1	102617638	G	A	PASS	intergenic_region	MODIFIER	LOC105260510-SNCAIP	105260510-101083481	intergenic_region	105260510-101083481		-1	n.102617638G>A
chrA1	102626938	G	A	PASS	intergenic_region	MODIFIER	LOC105260510-SNCAIP	105260510-101083481	intergenic_region	105260510-101083481		-1	n.102626938G>A
chrA1	102627333	T	G	PASS	intergenic_region	MODIFIER	LOC105260510-SNCAIP	105260510-101083481	intergenic_region	105260510-101083481		-1	n.102627333T>G
chrA1	102627738	G	A	PASS	intergenic_region	MODIFIER	LOC105260510-SNCAIP	105260510-101083481	intergenic_region	105260510-101083481		-1	n.102627738G>A
chrA1	102628952	A	G	PASS	intergenic_region	MODIFIER	LOC105260510-SNCAIP	105260510-101083481	intergenic_region	105260510-101083481		-1	n.102628952A>G
chrA1	102631702	C	G	PASS	intergenic_region	MODIFIER	LOC105260510-SNCAIP	105260510-101083481	intergenic_region	105260510-101083481		-1	n.102631702C>G
chrA1	102674032	AG	A	PASS	intron_variant	MODIFIER	SNCAIP	101083481	transcript	XM_011281801.3	protein_coding	1	c.-48+25903delG
chrA1	102674032	AG	A	PASS	intron_variant	MODIFIER	SNCAIP	101083481	transcript	XM_023254634.1	protein_coding	1	c.-48+25738delG
chrA1	102674032	AG	A	PASS	intron_variant	MODIFIER	SNCAIP	101083481	transcript	XM_023254641.1	protein_coding	1	c.-48+25295delG
chrA1	102674032	AG	A	PASS	intron_variant	MODIFIER	SNCAIP	101083481	transcript	XM_023254650.1	protein_coding	1	c.-48+25295delG
chrA1	102674032	AG	A	PASS	intron_variant	MODIFIER	SNCAIP	101083481	transcript	XM_023254633.1	protein_coding	1	c.-48+25295delG
chrA1	102674032	AG	A	PASS	intron_variant	MODIFIER	SNCAIP	101083481	transcript	XM_023254645.1	protein_coding	1	c.-48+25295delG
chrA1	102674032	AG	A	PASS	intron_variant	MODIFIER	SNCAIP	101083481	transcript	XM_019831430.2	protein_coding	1	c.-48+24646delG
chrA1	102674032	AG	A	PASS	intron_variant	MODIFIER	SNCAIP	101083481	transcript	XM_019831431.2	protein_coding	1	c.-48+4199delG
chrA1	102832738	T	TA	PASS	intergenic_region	MODIFIER	SNCAIP-LOC109500004	101083481-109500004	intergenic_region	101083481-109500004		-1	n.102832738_102832739insA
chrA1	102924392	TAG	T	PASS	intergenic_region	MODIFIER	SNCAIP-LOC109500004	101083481-109500004	intergenic_region	101083481-109500004		-1	n.102924393_102924394delAG
chrA1	103163235	GGTTTTT	G	PASS	intron_variant	MODIFIER	SNX24	101083997	transcript	XM_023254692.1	protein_coding	1	c.60+8428_60+8433delGTTTTT
chrA1	103163235	GGTTTTT	G	PASS	intron_variant	MODIFIER	SNX24	101083997	transcript	XM_023254694.1	protein_coding	1	c.60+8428_60+8433delGTTTTT
chrA1	103757840	C	T	PASS	intergenic_region	MODIFIER	CEP120-LOC109500070	101084767-109500070	intergenic_region	101084767-109500070		-1	n.103757840C>T
chrA1	103829293	C	T	PASS	intron_variant	MODIFIER	CSNK1G3	101085017	transcript	XM_011281832.3	protein_coding	1	c.-250-8463C>T
chrA1	103829293	C	T	PASS	intron_variant	MODIFIER	CSNK1G3	101085017	transcript	XM_023254731.1	protein_coding	1	c.-250-8463C>T
chrA1	103829293	C	T	PASS	intron_variant	MODIFIER	CSNK1G3	101085017	transcript	XM_023254710.1	protein_coding	1	c.-250-8463C>T
chrA1	103829293	C	T	PASS	intron_variant	MODIFIER	CSNK1G3	101085017	transcript	XM_023254718.1	protein_coding	1	c.-250-8463C>T
chrA1	103829293	C	T	PASS	intron_variant	MODIFIER	CSNK1G3	101085017	transcript	XM_023254722.1	protein_coding	1	c.-250-8463C>T
chrA1	103829293	C	T	PASS	intron_variant	MODIFIER	CSNK1G3	101085017	transcript	XM_023254726.1	protein_coding	1	c.-250-8463C>T
chrA1	103829293	C	T	PASS	intron_variant	MODIFIER	CSNK1G3	101085017	transcript	XM_023254728.1	protein_coding	1	c.-250-8463C>T
chrA1	103829293	C	T	PASS	intron_variant	MODIFIER	CSNK1G3	101085017	transcript	XM_023254730.1	protein_coding	1	c.-250-8463C>T
chrA1	103829293	C	T	PASS	intron_variant	MODIFIER	CSNK1G3	101085017	transcript	XM_019831514.2	protein_coding	1	c.-250-8463C>T
chrA1	103829293	C	T	PASS	intron_variant	MODIFIER	CSNK1G3	101085017	transcript	XM_019831506.2	protein_coding	1	c.-250-8463C>T
chrA1	103836253	C	T	PASS	intron_variant	MODIFIER	CSNK1G3	101085017	transcript	XM_011281832.3	protein_coding	1	c.-250-1503C>T
chrA1	103836253	C	T	PASS	intron_variant	MODIFIER	CSNK1G3	101085017	transcript	XM_023254731.1	protein_coding	1	c.-250-1503C>T
chrA1	103836253	C	T	PASS	intron_variant	MODIFIER	CSNK1G3	101085017	transcript	XM_023254710.1	protein_coding	1	c.-250-1503C>T
chrA1	103836253	C	T	PASS	intron_variant	MODIFIER	CSNK1G3	101085017	transcript	XM_023254718.1	protein_coding	1	c.-250-1503C>T
chrA1	103836253	C	T	PASS	intron_variant	MODIFIER	CSNK1G3	101085017	transcript	XM_023254722.1	protein_coding	1	c.-250-1503C>T
chrA1	103836253	C	T	PASS	intron_variant	MODIFIER	CSNK1G3	101085017	transcript	XM_023254726.1	protein_coding	1	c.-250-1503C>T
chrA1	103836253	C	T	PASS	intron_variant	MODIFIER	CSNK1G3	101085017	transcript	XM_023254728.1	protein_coding	1	c.-250-1503C>T
chrA1	103836253	C	T	PASS	intron_variant	MODIFIER	CSNK1G3	101085017	transcript	XM_023254730.1	protein_coding	1	c.-250-1503C>T
chrA1	103836253	C	T	PASS	intron_variant	MODIFIER	CSNK1G3	101085017	transcript	XM_019831514.2	protein_coding	1	c.-250-1503C>T
chrA1	103836253	C	T	PASS	intron_variant	MODIFIER	CSNK1G3	101085017	transcript	XM_019831506.2	protein_coding	1	c.-250-1503C>T
chrA1	104303603	T	A	PASS	intergenic_region	MODIFIER	LOC109500079-LOC109492798	109500079-109492798	intergenic_region	109500079-109492798		-1	n.104303603T>A
chrA1	104436819	G	A	PASS	intergenic_region	MODIFIER	LOC109500079-LOC109492798	109500079-109492798	intergenic_region	109500079-109492798		-1	n.104436819G>A
chrA1	104595621	A	C	PASS	intergenic_region	MODIFIER	LOC109492798-ZNF608	109492798-101085523	intergenic_region	109492798-101085523		-1	n.104595621A>C
chrA1	104601472	C	T	PASS	intergenic_region	MODIFIER	LOC109492798-ZNF608	109492798-101085523	intergenic_region	109492798-101085523		-1	n.104601472C>T
chrA1	104676073	C	A	PASS	intergenic_region	MODIFIER	LOC109492798-ZNF608	109492798-101085523	intergenic_region	109492798-101085523		-1	n.104676073C>A
chrA1	104676363	T	G	PASS	intergenic_region	MODIFIER	LOC109492798-ZNF608	109492798-101085523	intergenic_region	109492798-101085523		-1	n.104676363T>G
chrA1	104676481	G	A	PASS	intergenic_region	MODIFIER	LOC109492798-ZNF608	109492798-101085523	intergenic_region	109492798-101085523		-1	n.104676481G>A
chrA1	104677519	T	C	PASS	intergenic_region	MODIFIER	LOC109492798-ZNF608	109492798-101085523	intergenic_region	109492798-101085523		-1	n.104677519T>C
chrA1	104679423	C	T	PASS	intergenic_region	MODIFIER	LOC109492798-ZNF608	109492798-101085523	intergenic_region	109492798-101085523		-1	n.104679423C>T
chrA1	104680332	G	A	PASS	intergenic_region	MODIFIER	LOC109492798-ZNF608	109492798-101085523	intergenic_region	109492798-101085523		-1	n.104680332G>A
chrA1	104680792	G	A	PASS	intergenic_region	MODIFIER	LOC109492798-ZNF608	109492798-101085523	intergenic_region	109492798-101085523		-1	n.104680792G>A
chrA1	104681195	C	T	PASS	intergenic_region	MODIFIER	LOC109492798-ZNF608	109492798-101085523	intergenic_region	109492798-101085523		-1	n.104681195C>T
chrA1	104684662	T	C	PASS	intergenic_region	MODIFIER	LOC109492798-ZNF608	109492798-101085523	intergenic_region	109492798-101085523		-1	n.104684662T>C
chrA1	104689946	G	A	PASS	intergenic_region	MODIFIER	LOC109492798-ZNF608	109492798-101085523	intergenic_region	109492798-101085523		-1	n.104689946G>A
chrA1	104692301	AGACAACAATGTAT	A	PASS	intergenic_region	MODIFIER	LOC109492798-ZNF608	109492798-101085523	intergenic_region	109492798-101085523		-1	n.104692302_104692314delGACAACAATGTAT
chrA1	104707229	G	A	PASS	intergenic_region	MODIFIER	LOC109492798-ZNF608	109492798-101085523	intergenic_region	109492798-101085523		-1	n.104707229G>A
chrA1	104710125	G	A	PASS	intergenic_region	MODIFIER	LOC109492798-ZNF608	109492798-101085523	intergenic_region	109492798-101085523		-1	n.104710125G>A
chrA1	104710219	G	A	PASS	intergenic_region	MODIFIER	LOC109492798-ZNF608	109492798-101085523	intergenic_region	109492798-101085523		-1	n.104710219G>A
chrA1	104746356	A	C	PASS	intergenic_region	MODIFIER	LOC109492798-ZNF608	109492798-101085523	intergenic_region	109492798-101085523		-1	n.104746356A>C
chrA1	105378542	G	C	PASS	intergenic_region	MODIFIER	LOC111560609-LOC111557050	111560609-111557050	intergenic_region	111560609-111557050		-1	n.105378542G>C
chrA1	105493394	TAC	T	PASS	intergenic_region	MODIFIER	LOC111560609-LOC111557050	111560609-111557050	intergenic_region	111560609-111557050		-1	n.105493395_105493396delAC
chrA1	105494361	G	A	PASS	intergenic_region	MODIFIER	LOC111560609-LOC111557050	111560609-111557050	intergenic_region	111560609-111557050		-1	n.105494361G>A
chrA1	105499894	T	G	PASS	intergenic_region	MODIFIER	LOC111560609-LOC111557050	111560609-111557050	intergenic_region	111560609-111557050		-1	n.105499894T>G
chrA1	105522447	G	A	PASS	intergenic_region	MODIFIER	LOC111560609-LOC111557050	111560609-111557050	intergenic_region	111560609-111557050		-1	n.105522447G>A
chrA1	105579052	CTTG	C	PASS	intergenic_region	MODIFIER	LOC111560609-LOC111557050	111560609-111557050	intergenic_region	111560609-111557050		-1	n.105579053_105579055delTTG
chrA1	105579459	GTTTGTA	G	PASS	intergenic_region	MODIFIER	LOC111560609-LOC111557050	111560609-111557050	intergenic_region	111560609-111557050		-1	n.105579460_105579465delTTTGTA
chrA1	105932275	G	A	PASS	intergenic_region	MODIFIER	LOC111557509-LOC101085776	111557509-101085776	intergenic_region	111557509-101085776		-1	n.105932275G>A
chrA1	105998322	G	A	PASS	intergenic_region	MODIFIER	LOC111557509-LOC101085776	111557509-101085776	intergenic_region	111557509-101085776		-1	n.105998322G>A
chrA1	106003328	T	TCGGA	PASS	intergenic_region	MODIFIER	LOC111557509-LOC101085776	111557509-101085776	intergenic_region	111557509-101085776		-1	n.106003328_106003329insCGGA
chrA1	106030518	T	C	PASS	intergenic_region	MODIFIER	LOC111557509-LOC101085776	111557509-101085776	intergenic_region	111557509-101085776		-1	n.106030518T>C
chrA1	106077928	G	A	PASS	intergenic_region	MODIFIER	LOC101085776-LOC111560613	101085776-111560613	intergenic_region	101085776-111560613		-1	n.106077928G>A
chrA1	106106237	G	A	PASS	intron_variant	MODIFIER	LOC111560613	111560613	transcript	XR_002742619.1	pseudogene	2	n.102-9786C>T
chrA1	106502178	A	G	PASS	intergenic_region	MODIFIER	TEX43-LOC109500113	101087127-109500113	intergenic_region	101087127-109500113		-1	n.106502178A>G
chrA1	106556584	G	A	PASS	upstream_gene_variant	MODIFIER	LOC109500113	109500113	transcript	XR_002157749.2	pseudogene	-1	n.-2463C>T
chrA1	106556584	G	A	PASS	upstream_gene_variant	MODIFIER	LOC109500113	109500113	transcript	XR_002157748.2	pseudogene	-1	n.-2463C>T
chrA1	106556584	G	A	PASS	intergenic_region	MODIFIER	LOC109500113-LMNB1	109500113-101089830	intergenic_region	109500113-101089830		-1	n.106556584G>A
chrA1	106560286	G	A	PASS	intergenic_region	MODIFIER	LOC109500113-LMNB1	109500113-101089830	intergenic_region	109500113-101089830		-1	n.106560286G>A
chrA1	106577148	G	A	PASS	intron_variant	MODIFIER	LMNB1	101089830	transcript	XM_019835509.2	protein_coding	1	c.359+3448G>A
chrA1	106604658	G	A	PASS	intron_variant	MODIFIER	LMNB1	101089830	transcript	XM_019835509.2	protein_coding	4	c.813+233G>A
chrA1	106610078	C	T	PASS	intron_variant	MODIFIER	LMNB1	101089830	transcript	XM_019835509.2	protein_coding	5	c.939+3426C>T
chrA1	106631211	C	T	PASS	downstream_gene_variant	MODIFIER	LMNB1	101089830	transcript	XM_019835509.2	protein_coding	-1	c.*1671C>T
chrA1	106631211	C	T	PASS	intergenic_region	MODIFIER	LMNB1-MARCH3	101089830-101087378	intergenic_region	101089830-101087378		-1	n.106631211C>T
chrA1	106664906	C	T	PASS	intron_variant	MODIFIER	MARCH3	101087378	transcript	XM_003980726.5	protein_coding	4	c.604-2008G>A
chrA1	106665629	G	A	PASS	intron_variant	MODIFIER	MARCH3	101087378	transcript	XM_003980726.5	protein_coding	4	c.604-2731C>T
chrA1	106747040	G	A	PASS	upstream_gene_variant	MODIFIER	LOC102900144	102900144	transcript	XR_002742685.1	pseudogene	-1	n.-184G>A
chrA1	106747040	G	A	PASS	upstream_gene_variant	MODIFIER	LOC102900144	102900144	transcript	XR_002742691.1	pseudogene	-1	n.-184G>A
chrA1	106747040	G	A	PASS	intron_variant	MODIFIER	MARCH3	101087378	transcript	XM_003980726.5	protein_coding	1	c.-56-47217C>T
chrA1	106751031	GAAGCTAAATACTCACTGGAATGAGTT	G	PASS	intron_variant	MODIFIER	MARCH3	101087378	transcript	XM_003980726.5	protein_coding	1	c.-56-51234_-56-51209delAACTCATTCCAGTGAGTATTTAGCTT
chrA1	106751031	GAAGCTAAATACTCACTGGAATGAGTT	G	PASS	intron_variant	MODIFIER	LOC102900144	102900144	transcript	XR_002742685.1	pseudogene	1	n.459+3350_459+3375delAAGCTAAATACTCACTGGAATGAGTT
chrA1	106751031	GAAGCTAAATACTCACTGGAATGAGTT	G	PASS	intron_variant	MODIFIER	LOC102900144	102900144	transcript	XR_002742691.1	pseudogene	1	n.459+3350_459+3375delAAGCTAAATACTCACTGGAATGAGTT
chrA1	106754724	G	A	PASS	intron_variant	MODIFIER	MARCH3	101087378	transcript	XM_003980726.5	protein_coding	1	c.-56-54901C>T
chrA1	106754724	G	A	PASS	intron_variant	MODIFIER	LOC102900144	102900144	transcript	XR_002742685.1	pseudogene	1	n.459+7042G>A
chrA1	106754724	G	A	PASS	intron_variant	MODIFIER	LOC102900144	102900144	transcript	XR_002742691.1	pseudogene	1	n.459+7042G>A
chrA1	106757469	T	C	PASS	intron_variant	MODIFIER	MARCH3	101087378	transcript	XM_003980726.5	protein_coding	1	c.-56-57646A>G
chrA1	106757469	T	C	PASS	intron_variant	MODIFIER	LOC102900144	102900144	transcript	XR_002742685.1	pseudogene	1	n.460-7187T>C
chrA1	106757469	T	C	PASS	intron_variant	MODIFIER	LOC102900144	102900144	transcript	XR_002742691.1	pseudogene	1	n.460-7187T>C
chrA1	106771570	TGGGGCCCA	T	PASS	intron_variant	MODIFIER	MARCH3	101087378	transcript	XM_003980726.5	protein_coding	1	c.-57+43640_-57+43647delTGGGCCCC
chrA1	106771570	TGGGGCCCA	T	PASS	intron_variant	MODIFIER	LOC102900144	102900144	transcript	XR_002742685.1	pseudogene	3	n.712+3011_712+3018delGGGGCCCA
chrA1	106771570	TGGGGCCCA	T	PASS	intron_variant	MODIFIER	LOC102900144	102900144	transcript	XR_002742691.1	pseudogene	3	n.712+3011_712+3018delGGGGCCCA
chrA1	106775089	A	AAG	PASS	intron_variant	MODIFIER	MARCH3	101087378	transcript	XM_003980726.5	protein_coding	1	c.-57+40128_-57+40129insCT
chrA1	106775089	A	AAG	PASS	intron_variant	MODIFIER	LOC102900144	102900144	transcript	XR_002742685.1	pseudogene	3	n.712+6529_712+6530insAG
chrA1	106775089	A	AAG	PASS	intron_variant	MODIFIER	LOC102900144	102900144	transcript	XR_002742691.1	pseudogene	3	n.712+6529_712+6530insAG
chrA1	106776093	T	G	PASS	intron_variant	MODIFIER	MARCH3	101087378	transcript	XM_003980726.5	protein_coding	1	c.-57+39125A>C
chrA1	106776093	T	G	PASS	intron_variant	MODIFIER	LOC102900144	102900144	transcript	XR_002742685.1	pseudogene	3	n.713-7446T>G
chrA1	106776093	T	G	PASS	intron_variant	MODIFIER	LOC102900144	102900144	transcript	XR_002742691.1	pseudogene	3	n.713-6997T>G
chrA1	106780106	C	A	PASS	intron_variant	MODIFIER	MARCH3	101087378	transcript	XM_003980726.5	protein_coding	1	c.-57+35112G>T
chrA1	106780106	C	A	PASS	intron_variant	MODIFIER	LOC102900144	102900144	transcript	XR_002742685.1	pseudogene	3	n.713-3433C>A
chrA1	106780106	C	A	PASS	intron_variant	MODIFIER	LOC102900144	102900144	transcript	XR_002742691.1	pseudogene	3	n.713-2984C>A
chrA1	106781968	G	C	PASS	intron_variant	MODIFIER	MARCH3	101087378	transcript	XM_003980726.5	protein_coding	1	c.-57+33250C>G
chrA1	106781968	G	C	PASS	intron_variant	MODIFIER	LOC102900144	102900144	transcript	XR_002742685.1	pseudogene	3	n.713-1571G>C
chrA1	106781968	G	C	PASS	intron_variant	MODIFIER	LOC102900144	102900144	transcript	XR_002742691.1	pseudogene	3	n.713-1122G>C
chrA1	106793099	G	A	PASS	intron_variant	MODIFIER	MARCH3	101087378	transcript	XM_003980726.5	protein_coding	1	c.-57+22119C>T
chrA1	106793099	G	A	PASS	intron_variant	MODIFIER	LOC102900144	102900144	transcript	XR_002742685.1	pseudogene	7	n.2330-3905G>A
chrA1	106793099	G	A	PASS	intron_variant	MODIFIER	LOC102900144	102900144	transcript	XR_002742691.1	pseudogene	9	n.1669-3905G>A
chrA1	106803486	G	C	PASS	intron_variant	MODIFIER	MARCH3	101087378	transcript	XM_003980726.5	protein_coding	1	c.-57+11732C>G
chrA1	106803486	G	C	PASS	non_coding_transcript_exon_variant	MODIFIER	LOC102900144	102900144	transcript	XR_002742685.1	pseudogene	9	n.7407G>C
chrA1	106803486	G	C	PASS	non_coding_transcript_exon_variant	MODIFIER	LOC102900144	102900144	transcript	XR_002742691.1	pseudogene	11	n.6746G>C
chrA1	106803684	G	GTC	PASS	intron_variant	MODIFIER	MARCH3	101087378	transcript	XM_003980726.5	protein_coding	1	c.-57+11532_-57+11533dupGA
chrA1	106803684	G	GTC	PASS	non_coding_transcript_exon_variant	MODIFIER	LOC102900144	102900144	transcript	XR_002742685.1	pseudogene	9	n.7606_7607dupTC		INFO_REALIGN_3_PRIME
chrA1	106803684	G	GTC	PASS	non_coding_transcript_exon_variant	MODIFIER	LOC102900144	102900144	transcript	XR_002742691.1	pseudogene	11	n.6945_6946dupTC		INFO_REALIGN_3_PRIME
chrA1	106805105	C	T	PASS	intron_variant	MODIFIER	MARCH3	101087378	transcript	XM_003980726.5	protein_coding	1	c.-57+10113G>A
chrA1	106805105	C	T	PASS	non_coding_transcript_exon_variant	MODIFIER	LOC102900144	102900144	transcript	XR_002742685.1	pseudogene	9	n.9026C>T
chrA1	106805105	C	T	PASS	non_coding_transcript_exon_variant	MODIFIER	LOC102900144	102900144	transcript	XR_002742691.1	pseudogene	11	n.8365C>T
chrA1	106816472	G	T	PASS	upstream_gene_variant	MODIFIER	MARCH3	101087378	transcript	XM_003980726.5	protein_coding	-1	c.-116705C>A
chrA1	106816472	G	T	PASS	downstream_gene_variant	MODIFIER	CA1H5orf63	101087637	transcript	XM_023254754.1	protein_coding	-1	c.*1602C>A
chrA1	106816472	G	T	PASS	intron_variant	MODIFIER	LOC111560738	111560738	transcript	XR_002742717.1	pseudogene	1	n.346+498G>T
chrA1	106850324	T	C	PASS	intron_variant	MODIFIER	CA1H5orf63	101087637	transcript	XM_023254754.1	protein_coding	1	c.298-345A>G
chrA1	106850324	T	C	PASS	intron_variant	MODIFIER	LOC102900781	102900781	transcript	XR_002157782.1	pseudogene	1	n.85+26413T>C
chrA1	106850324	T	C	PASS	intron_variant	MODIFIER	LOC102900781	102900781	transcript	XR_002157785.1	pseudogene	1	n.85+26413T>C
chrA1	106850324	T	C	PASS	intron_variant	MODIFIER	LOC102900781	102900781	transcript	XR_002157779.1	pseudogene	1	n.85+26413T>C
chrA1	106850324	T	C	PASS	intron_variant	MODIFIER	LOC102900781	102900781	transcript	XR_002742727.1	pseudogene	1	n.89+26409T>C
chrA1	106850324	T	C	PASS	intron_variant	MODIFIER	LOC102900781	102900781	transcript	XR_002742728.1	pseudogene	1	n.85+26413T>C
chrA1	106850324	T	C	PASS	intron_variant	MODIFIER	LOC102900781	102900781	transcript	XR_002742729.1	pseudogene	1	n.85+26413T>C
chrA1	106850324	T	C	PASS	intron_variant	MODIFIER	CA1H5orf63	101087637	transcript	XM_023254756.1	protein_coding	1	c.-7-5631A>G
chrA1	106850324	T	C	PASS	intron_variant	MODIFIER	CA1H5orf63	101087637	transcript	XM_023254755.1	protein_coding	1	c.-7-5631A>G
chrA1	106865763	A	AC	PASS	intron_variant	MODIFIER	LOC102900781	102900781	transcript	XR_002157782.1	pseudogene	1	n.86-13557_86-13556insC
chrA1	106865763	A	AC	PASS	intron_variant	MODIFIER	LOC102900781	102900781	transcript	XR_002157785.1	pseudogene	1	n.86-13557_86-13556insC
chrA1	106865763	A	AC	PASS	intron_variant	MODIFIER	LOC102900781	102900781	transcript	XR_002157779.1	pseudogene	1	n.86-13557_86-13556insC
chrA1	106865763	A	AC	PASS	intron_variant	MODIFIER	LOC102900781	102900781	transcript	XR_002742727.1	pseudogene	1	n.90-13557_90-13556insC
chrA1	106865763	A	AC	PASS	intron_variant	MODIFIER	LOC102900781	102900781	transcript	XR_002742728.1	pseudogene	1	n.86-13557_86-13556insC
chrA1	106865763	A	AC	PASS	intron_variant	MODIFIER	LOC102900781	102900781	transcript	XR_002742729.1	pseudogene	1	n.86-13557_86-13556insC
chrA1	107162176	TTTA	T	PASS	intron_variant	MODIFIER	MEGF10	101087898	transcript	XM_006927570.4	protein_coding	13	c.1694-1097_1694-1095delTTA
chrA1	107162176	TTTA	T	PASS	intron_variant	MODIFIER	MEGF10	101087898	transcript	XM_023254757.1	protein_coding	9	c.1325-1097_1325-1095delTTA
chrA1	107437691	A	T	PASS	intergenic_region	MODIFIER	CTXN3-CCDC192	101088545-101090078	intergenic_region	101088545-101090078		-1	n.107437691A>T
chrA1	107508508	C	T	PASS	intron_variant	MODIFIER	CCDC192	101090078	transcript	XM_019831645.2	protein_coding	5	c.453+3076C>T
chrA1	107508508	C	T	PASS	intron_variant	MODIFIER	CCDC192	101090078	transcript	XM_019831647.2	protein_coding	5	c.453+3076C>T
chrA1	107791055	T	C	PASS	intergenic_region	MODIFIER	CCDC192-SLC12A2	101090078-101090325	intergenic_region	101090078-101090325		-1	n.107791055T>C
chrA1	108132126	C	T	PASS	intron_variant	MODIFIER	FBN2	101088809	transcript	XM_003980732.4	protein_coding	7	c.952+3963G>A
chrA1	108132457	T	C	PASS	intron_variant	MODIFIER	FBN2	101088809	transcript	XM_003980732.4	protein_coding	7	c.952+3632A>G
chrA1	108133289	G	A	PASS	intron_variant	MODIFIER	FBN2	101088809	transcript	XM_003980732.4	protein_coding	7	c.952+2800C>T
chrA1	108133655	C	T	PASS	intron_variant	MODIFIER	FBN2	101088809	transcript	XM_003980732.4	protein_coding	7	c.952+2434G>A
chrA1	108134696	G	A	PASS	intron_variant	MODIFIER	FBN2	101088809	transcript	XM_003980732.4	protein_coding	7	c.952+1393C>T
chrA1	108135612	C	G	PASS	intron_variant	MODIFIER	FBN2	101088809	transcript	XM_003980732.4	protein_coding	7	c.952+477G>C
chrA1	108135860	T	C	PASS	intron_variant	MODIFIER	FBN2	101088809	transcript	XM_003980732.4	protein_coding	7	c.952+229A>G
chrA1	108135871	C	A	PASS	intron_variant	MODIFIER	FBN2	101088809	transcript	XM_003980732.4	protein_coding	7	c.952+218G>T
chrA1	108138575	G	T	PASS	intron_variant	MODIFIER	FBN2	101088809	transcript	XM_003980732.4	protein_coding	6	c.827-2361C>A
chrA1	108150913	C	T	PASS	intron_variant	MODIFIER	FBN2	101088809	transcript	XM_003980732.4	protein_coding	6	c.826+30G>A
chrA1	108425343	AT	A	PASS	intergenic_region	MODIFIER	LOC101090584-LOC111556711	101090584-111556711	intergenic_region	101090584-111556711		-1	n.108425344delT
chrA1	108740288	C	T	PASS	downstream_gene_variant	MODIFIER	LOC111557533	111557533	transcript	111557533	pseudogene	-1	n.*1822G>A
chrA1	108740288	C	T	PASS	intergenic_region	MODIFIER	ISOC1-LOC111557533	101090835-111557533	intergenic_region	101090835-111557533		-1	n.108740288C>T
chrA1	108773564	A	G	PASS	intron_variant	MODIFIER	LOC111557533	111557533	transcript	111557533	pseudogene	2	n.238-20920T>C
chrA1	108900050	A	G	PASS	intergenic_region	MODIFIER	LOC111557533-ADAMTS19	111557533-101082622	intergenic_region	111557533-101082622		-1	n.108900050A>G
chrA1	109269413	G	A	PASS	upstream_gene_variant	MODIFIER	LOC109500247	109500247	transcript	XR_002157900.1	pseudogene	-1	n.-3394C>T
chrA1	109269413	G	A	PASS	upstream_gene_variant	MODIFIER	LOC109500247	109500247	transcript	XR_002157899.1	pseudogene	-1	n.-3948C>T
chrA1	109269413	G	A	PASS	intron_variant	MODIFIER	LOC109500249	109500249	transcript	XR_002742747.1	pseudogene	1	n.204+4961G>A
chrA1	109369729	C	T	PASS	intron_variant	MODIFIER	CHSY3	111556250	transcript	XM_023254802.1	protein_coding	2	c.1092+16907C>T
chrA1	109378104	G	A	PASS	intron_variant	MODIFIER	CHSY3	111556250	transcript	XM_023254802.1	protein_coding	2	c.1092+25282G>A
chrA1	109572897	G	A	PASS	intron_variant	MODIFIER	CHSY3	111556250	transcript	XM_023254802.1	protein_coding	2	c.1093-95580G>A
chrA1	109770368	T	A	PASS	downstream_gene_variant	MODIFIER	LOC101082876	101082876	transcript	101082876	pseudogene	-1	n.*1666T>A
chrA1	109770368	T	A	PASS	intergenic_region	MODIFIER	LOC101082876-LOC111557055	101082876-111557055	intergenic_region	101082876-111557055		-1	n.109770368T>A
chrA1	110082910	CTTCCTTCT	C	PASS	intergenic_region	MODIFIER	LOC111556990-HINT1	111556990-101083139	intergenic_region	111556990-101083139		-1	n.110082911_110082918delTTCCTTCT
chrA1	110129299	C	T	PASS	intergenic_region	MODIFIER	LOC111556990-HINT1	111556990-101083139	intergenic_region	111556990-101083139		-1	n.110129299C>T
chrA1	110443268	T	C	PASS	intron_variant	MODIFIER	CDC42SE2	101092823	transcript	XM_006927575.4	protein_coding	1	c.-467+18039T>C
chrA1	110443268	T	C	PASS	intron_variant	MODIFIER	CDC42SE2	101092823	transcript	XM_006927576.4	protein_coding	1	c.-467+18039T>C
chrA1	110628351	C	T	PASS	intergenic_region	MODIFIER	CDC42SE2-RAPGEF6	101092823-101093077	intergenic_region	101092823-101093077		-1	n.110628351C>T
chrA1	110667319	G	C	PASS	intron_variant	MODIFIER	RAPGEF6	101093077	transcript	XM_019831704.2	protein_coding	21	c.2892-2400C>G
chrA1	110667319	G	C	PASS	intron_variant	MODIFIER	RAPGEF6	101093077	transcript	XM_019831714.2	protein_coding	17	c.2451-2400C>G
chrA1	110667319	G	C	PASS	intron_variant	MODIFIER	RAPGEF6	101093077	transcript	XM_023254897.1	protein_coding	16	c.2451-2400C>G
chrA1	110667319	G	C	PASS	intron_variant	MODIFIER	RAPGEF6	101093077	transcript	XM_003980740.5	protein_coding	19	c.2865-2400C>G
chrA1	110667319	G	C	PASS	intron_variant	MODIFIER	RAPGEF6	101093077	transcript	XM_011281964.3	protein_coding	19	c.2865-2400C>G
chrA1	110667319	G	C	PASS	intron_variant	MODIFIER	RAPGEF6	101093077	transcript	XM_011281969.3	protein_coding	19	c.2865-2400C>G
chrA1	110667319	G	C	PASS	intron_variant	MODIFIER	RAPGEF6	101093077	transcript	XM_019831705.2	protein_coding	20	c.2880-2400C>G
chrA1	110667319	G	C	PASS	intron_variant	MODIFIER	RAPGEF6	101093077	transcript	XM_019831706.2	protein_coding	20	c.2877-2400C>G
chrA1	110667319	G	C	PASS	intron_variant	MODIFIER	RAPGEF6	101093077	transcript	XM_019831708.2	protein_coding	21	c.2892-2400C>G
chrA1	110667319	G	C	PASS	intron_variant	MODIFIER	RAPGEF6	101093077	transcript	XM_019831709.2	protein_coding	20	c.2880-2400C>G
chrA1	110667319	G	C	PASS	intron_variant	MODIFIER	RAPGEF6	101093077	transcript	XM_019831710.2	protein_coding	20	c.2808-2400C>G
chrA1	110667319	G	C	PASS	intron_variant	MODIFIER	RAPGEF6	101093077	transcript	XM_019831711.2	protein_coding	21	c.2892-2400C>G
chrA1	110667319	G	C	PASS	intron_variant	MODIFIER	RAPGEF6	101093077	transcript	XM_019831712.2	protein_coding	20	c.2880-2400C>G
chrA1	110667319	G	C	PASS	intron_variant	MODIFIER	RAPGEF6	101093077	transcript	XM_011281970.3	protein_coding	19	c.2865-2400C>G
chrA1	110988095	A	G	PASS	downstream_gene_variant	MODIFIER	MEIKIN	102902595	transcript	XM_019831716.2	protein_coding	-1	c.*908T>C
chrA1	110988095	A	G	PASS	downstream_gene_variant	MODIFIER	MEIKIN	102902595	transcript	XM_023254917.1	protein_coding	-1	c.*908T>C
chrA1	110988095	A	G	PASS	downstream_gene_variant	MODIFIER	MEIKIN	102902595	transcript	XM_023254914.1	protein_coding	-1	c.*908T>C
chrA1	110988095	A	G	PASS	downstream_gene_variant	MODIFIER	MEIKIN	102902595	transcript	XM_023254922.1	protein_coding	-1	c.*908T>C
chrA1	110988095	A	G	PASS	intergenic_region	MODIFIER	FNIP1-MEIKIN	101093329-102902595	intergenic_region	101093329-102902595		-1	n.110988095A>G
chrA1	111182189	G	A	PASS	downstream_gene_variant	MODIFIER	LOC111560806	111560806	transcript	XM_023255164.1	protein_coding	-1	c.*3951G>A
chrA1	111182189	G	A	PASS	intergenic_region	MODIFIER	LOC111560806-CSF2	111560806-101094153	intergenic_region	111560806-101094153		-1	n.111182189G>A
chrA1	111208475	AT	A	PASS	intergenic_region	MODIFIER	CSF2-LOC111560815	101094153-111560815	intergenic_region	101094153-111560815		-1	n.111208476delT
chrA1	111210854	C	T	PASS	intergenic_region	MODIFIER	CSF2-LOC111560815	101094153-111560815	intergenic_region	101094153-111560815		-1	n.111210854C>T
chrA1	111213358	T	A	PASS	intergenic_region	MODIFIER	CSF2-LOC111560815	101094153-111560815	intergenic_region	101094153-111560815		-1	n.111213358T>A
chrA1	111219410	G	A	PASS	intergenic_region	MODIFIER	CSF2-LOC111560815	101094153-111560815	intergenic_region	101094153-111560815		-1	n.111219410G>A
chrA1	111219597	G	A	PASS	intergenic_region	MODIFIER	CSF2-LOC111560815	101094153-111560815	intergenic_region	101094153-111560815		-1	n.111219597G>A
chrA1	111221582	A	G	PASS	intergenic_region	MODIFIER	CSF2-LOC111560815	101094153-111560815	intergenic_region	101094153-111560815		-1	n.111221582A>G
chrA1	111222368	G	A	PASS	intergenic_region	MODIFIER	CSF2-LOC111560815	101094153-111560815	intergenic_region	101094153-111560815		-1	n.111222368G>A
chrA1	111227169	C	A	PASS	intergenic_region	MODIFIER	CSF2-LOC111560815	101094153-111560815	intergenic_region	101094153-111560815		-1	n.111227169C>A
chrA1	111227229	C	T	PASS	intergenic_region	MODIFIER	CSF2-LOC111560815	101094153-111560815	intergenic_region	101094153-111560815		-1	n.111227229C>T
chrA1	111227853	G	A	PASS	intergenic_region	MODIFIER	CSF2-LOC111560815	101094153-111560815	intergenic_region	101094153-111560815		-1	n.111227853G>A
chrA1	111229116	C	T	PASS	intergenic_region	MODIFIER	CSF2-LOC111560815	101094153-111560815	intergenic_region	101094153-111560815		-1	n.111229116C>T
chrA1	111229427	G	A	PASS	intergenic_region	MODIFIER	CSF2-LOC111560815	101094153-111560815	intergenic_region	101094153-111560815		-1	n.111229427G>A
chrA1	111229565	C	A	PASS	intergenic_region	MODIFIER	CSF2-LOC111560815	101094153-111560815	intergenic_region	101094153-111560815		-1	n.111229565C>A
chrA1	111229566	C	A	PASS	intergenic_region	MODIFIER	CSF2-LOC111560815	101094153-111560815	intergenic_region	101094153-111560815		-1	n.111229566C>A
chrA1	111229772	A	G	PASS	intergenic_region	MODIFIER	CSF2-LOC111560815	101094153-111560815	intergenic_region	101094153-111560815		-1	n.111229772A>G
chrA1	111230026	T	C	PASS	intergenic_region	MODIFIER	CSF2-LOC111560815	101094153-111560815	intergenic_region	101094153-111560815		-1	n.111230026T>C
chrA1	111230144	C	G	PASS	intergenic_region	MODIFIER	CSF2-LOC111560815	101094153-111560815	intergenic_region	101094153-111560815		-1	n.111230144C>G
chrA1	111230287	G	A	PASS	intergenic_region	MODIFIER	CSF2-LOC111560815	101094153-111560815	intergenic_region	101094153-111560815		-1	n.111230287G>A
chrA1	111233438	A	G	PASS	intergenic_region	MODIFIER	CSF2-LOC111560815	101094153-111560815	intergenic_region	101094153-111560815		-1	n.111233438A>G
chrA1	111234808	A	T	PASS	intergenic_region	MODIFIER	CSF2-LOC111560815	101094153-111560815	intergenic_region	101094153-111560815		-1	n.111234808A>T
chrA1	111238403	C	T	PASS	intergenic_region	MODIFIER	CSF2-LOC111560815	101094153-111560815	intergenic_region	101094153-111560815		-1	n.111238403C>T
chrA1	111238891	C	G	PASS	intergenic_region	MODIFIER	CSF2-LOC111560815	101094153-111560815	intergenic_region	101094153-111560815		-1	n.111238891C>G
chrA1	111240425	A	G	PASS	intergenic_region	MODIFIER	CSF2-LOC111560815	101094153-111560815	intergenic_region	101094153-111560815		-1	n.111240425A>G
chrA1	111242252	A	G	PASS	intergenic_region	MODIFIER	CSF2-LOC111560815	101094153-111560815	intergenic_region	101094153-111560815		-1	n.111242252A>G
chrA1	111248760	CCT	C	PASS	downstream_gene_variant	MODIFIER	LOC111560815	111560815	transcript	XR_002742914.1	pseudogene	-1	n.*1129_*1130delAG
chrA1	111248760	CCT	C	PASS	intergenic_region	MODIFIER	CSF2-LOC111560815	101094153-111560815	intergenic_region	101094153-111560815		-1	n.111248761_111248762delCT
chrA1	111326737	C	T	PASS	upstream_gene_variant	MODIFIER	LOC111560818	111560818	transcript	XR_002742925.1	pseudogene	-1	n.-2291G>A
chrA1	111326737	C	T	PASS	intergenic_region	MODIFIER	LOC111560818-P4HA2	111560818-101094394	intergenic_region	111560818-101094394		-1	n.111326737C>T
chrA1	111326965	T	TA	PASS	upstream_gene_variant	MODIFIER	LOC111560818	111560818	transcript	XR_002742925.1	pseudogene	-1	n.-2520_-2519insT
chrA1	111326965	T	TA	PASS	intergenic_region	MODIFIER	LOC111560818-P4HA2	111560818-101094394	intergenic_region	111560818-101094394		-1	n.111326965_111326966insA
chrA1	111329977	T	C	PASS	downstream_gene_variant	MODIFIER	P4HA2	101094394	transcript	XM_019831794.2	protein_coding	-1	c.*3766A>G
chrA1	111329977	T	C	PASS	downstream_gene_variant	MODIFIER	P4HA2	101094394	transcript	XM_011282013.3	protein_coding	-1	c.*3766A>G
chrA1	111329977	T	C	PASS	downstream_gene_variant	MODIFIER	P4HA2	101094394	transcript	XM_023254950.1	protein_coding	-1	c.*3766A>G
chrA1	111329977	T	C	PASS	downstream_gene_variant	MODIFIER	P4HA2	101094394	transcript	XM_023254961.1	protein_coding	-1	c.*3766A>G
chrA1	111329977	T	C	PASS	downstream_gene_variant	MODIFIER	P4HA2	101094394	transcript	XM_023254962.1	protein_coding	-1	c.*3766A>G
chrA1	111329977	T	C	PASS	downstream_gene_variant	MODIFIER	P4HA2	101094394	transcript	XM_006927582.4	protein_coding	-1	c.*3766A>G
chrA1	111329977	T	C	PASS	downstream_gene_variant	MODIFIER	P4HA2	101094394	transcript	XM_019831766.2	protein_coding	-1	c.*3766A>G
chrA1	111329977	T	C	PASS	intergenic_region	MODIFIER	LOC111560818-P4HA2	111560818-101094394	intergenic_region	111560818-101094394		-1	n.111329977T>C
chrA1	111331303	G	A	PASS	downstream_gene_variant	MODIFIER	P4HA2	101094394	transcript	XM_019831794.2	protein_coding	-1	c.*2440C>T
chrA1	111331303	G	A	PASS	downstream_gene_variant	MODIFIER	P4HA2	101094394	transcript	XM_011282013.3	protein_coding	-1	c.*2440C>T
chrA1	111331303	G	A	PASS	downstream_gene_variant	MODIFIER	P4HA2	101094394	transcript	XM_023254950.1	protein_coding	-1	c.*2440C>T
chrA1	111331303	G	A	PASS	downstream_gene_variant	MODIFIER	P4HA2	101094394	transcript	XM_023254961.1	protein_coding	-1	c.*2440C>T
chrA1	111331303	G	A	PASS	downstream_gene_variant	MODIFIER	P4HA2	101094394	transcript	XM_023254962.1	protein_coding	-1	c.*2440C>T
chrA1	111331303	G	A	PASS	downstream_gene_variant	MODIFIER	P4HA2	101094394	transcript	XM_006927582.4	protein_coding	-1	c.*2440C>T
chrA1	111331303	G	A	PASS	downstream_gene_variant	MODIFIER	P4HA2	101094394	transcript	XM_019831766.2	protein_coding	-1	c.*2440C>T
chrA1	111331303	G	A	PASS	downstream_gene_variant	MODIFIER	P4HA2	101094394	transcript	XM_023254967.1	protein_coding	-1	c.*4772C>T
chrA1	111331303	G	A	PASS	intergenic_region	MODIFIER	LOC111560818-P4HA2	111560818-101094394	intergenic_region	111560818-101094394		-1	n.111331303G>A
chrA1	111332473	A	G	PASS	downstream_gene_variant	MODIFIER	P4HA2	101094394	transcript	XM_019831794.2	protein_coding	-1	c.*1270T>C
chrA1	111332473	A	G	PASS	downstream_gene_variant	MODIFIER	P4HA2	101094394	transcript	XM_011282013.3	protein_coding	-1	c.*1270T>C
chrA1	111332473	A	G	PASS	downstream_gene_variant	MODIFIER	P4HA2	101094394	transcript	XM_023254950.1	protein_coding	-1	c.*1270T>C
chrA1	111332473	A	G	PASS	downstream_gene_variant	MODIFIER	P4HA2	101094394	transcript	XM_023254961.1	protein_coding	-1	c.*1270T>C
chrA1	111332473	A	G	PASS	downstream_gene_variant	MODIFIER	P4HA2	101094394	transcript	XM_023254962.1	protein_coding	-1	c.*1270T>C
chrA1	111332473	A	G	PASS	downstream_gene_variant	MODIFIER	P4HA2	101094394	transcript	XM_006927582.4	protein_coding	-1	c.*1270T>C
chrA1	111332473	A	G	PASS	downstream_gene_variant	MODIFIER	P4HA2	101094394	transcript	XM_019831766.2	protein_coding	-1	c.*1270T>C
chrA1	111332473	A	G	PASS	downstream_gene_variant	MODIFIER	P4HA2	101094394	transcript	XM_023254967.1	protein_coding	-1	c.*3602T>C
chrA1	111332473	A	G	PASS	intergenic_region	MODIFIER	LOC111560818-P4HA2	111560818-101094394	intergenic_region	111560818-101094394		-1	n.111332473A>G
chrA1	111335151	T	G	PASS	downstream_gene_variant	MODIFIER	P4HA2	101094394	transcript	XM_023254967.1	protein_coding	-1	c.*924A>C
chrA1	111335151	T	G	PASS	downstream_gene_variant	MODIFIER	P4HA2	101094394	transcript	XM_023254970.1	protein_coding	-1	c.*3126A>C
chrA1	111335151	T	G	PASS	intron_variant	MODIFIER	P4HA2	101094394	transcript	XM_019831794.2	protein_coding	14	c.1597+366A>C
chrA1	111335151	T	G	PASS	intron_variant	MODIFIER	P4HA2	101094394	transcript	XM_011282013.3	protein_coding	15	c.1537+366A>C
chrA1	111335151	T	G	PASS	intron_variant	MODIFIER	P4HA2	101094394	transcript	XM_023254950.1	protein_coding	15	c.1537+366A>C
chrA1	111335151	T	G	PASS	intron_variant	MODIFIER	P4HA2	101094394	transcript	XM_023254961.1	protein_coding	15	c.1537+366A>C
chrA1	111335151	T	G	PASS	intron_variant	MODIFIER	P4HA2	101094394	transcript	XM_023254962.1	protein_coding	15	c.1531+366A>C
chrA1	111335151	T	G	PASS	intron_variant	MODIFIER	P4HA2	101094394	transcript	XM_006927582.4	protein_coding	15	c.1537+366A>C
chrA1	111335151	T	G	PASS	intron_variant	MODIFIER	P4HA2	101094394	transcript	XM_019831766.2	protein_coding	15	c.1537+366A>C
chrA1	111339514	C	T	PASS	intron_variant	MODIFIER	P4HA2	101094394	transcript	XM_019831794.2	protein_coding	9	c.1252-990G>A
chrA1	111339514	C	T	PASS	intron_variant	MODIFIER	P4HA2	101094394	transcript	XM_011282013.3	protein_coding	11	c.1252-990G>A
chrA1	111339514	C	T	PASS	intron_variant	MODIFIER	P4HA2	101094394	transcript	XM_023254950.1	protein_coding	11	c.1252-990G>A
chrA1	111339514	C	T	PASS	intron_variant	MODIFIER	P4HA2	101094394	transcript	XM_023254961.1	protein_coding	11	c.1252-990G>A
chrA1	111339514	C	T	PASS	intron_variant	MODIFIER	P4HA2	101094394	transcript	XM_023254962.1	protein_coding	11	c.1252-990G>A
chrA1	111339514	C	T	PASS	intron_variant	MODIFIER	P4HA2	101094394	transcript	XM_006927582.4	protein_coding	11	c.1252-990G>A
chrA1	111339514	C	T	PASS	intron_variant	MODIFIER	P4HA2	101094394	transcript	XM_019831766.2	protein_coding	11	c.1252-990G>A
chrA1	111339514	C	T	PASS	intron_variant	MODIFIER	P4HA2	101094394	transcript	XM_023254967.1	protein_coding	11	c.1252-990G>A
chrA1	111339514	C	T	PASS	intron_variant	MODIFIER	P4HA2	101094394	transcript	XM_023254970.1	protein_coding	11	c.1252-990G>A
chrA1	111346130	AC	A	PASS	intron_variant	MODIFIER	P4HA2	101094394	transcript	XM_019831794.2	protein_coding	7	c.1080+706delG
chrA1	111346130	AC	A	PASS	intron_variant	MODIFIER	P4HA2	101094394	transcript	XM_011282013.3	protein_coding	9	c.1080+706delG
chrA1	111346130	AC	A	PASS	intron_variant	MODIFIER	P4HA2	101094394	transcript	XM_023254950.1	protein_coding	9	c.1080+706delG
chrA1	111346130	AC	A	PASS	intron_variant	MODIFIER	P4HA2	101094394	transcript	XM_023254961.1	protein_coding	9	c.1080+706delG
chrA1	111346130	AC	A	PASS	intron_variant	MODIFIER	P4HA2	101094394	transcript	XM_023254962.1	protein_coding	9	c.1080+706delG
chrA1	111346130	AC	A	PASS	intron_variant	MODIFIER	P4HA2	101094394	transcript	XM_006927582.4	protein_coding	9	c.1080+706delG
chrA1	111346130	AC	A	PASS	intron_variant	MODIFIER	P4HA2	101094394	transcript	XM_019831766.2	protein_coding	9	c.1080+706delG
chrA1	111346130	AC	A	PASS	intron_variant	MODIFIER	P4HA2	101094394	transcript	XM_023254967.1	protein_coding	9	c.1080+706delG
chrA1	111346130	AC	A	PASS	intron_variant	MODIFIER	P4HA2	101094394	transcript	XM_023254970.1	protein_coding	9	c.1080+706delG
chrA1	111354241	G	A	PASS	intron_variant	MODIFIER	P4HA2	101094394	transcript	XM_019831794.2	protein_coding	3	c.332-514C>T
chrA1	111354241	G	A	PASS	intron_variant	MODIFIER	P4HA2	101094394	transcript	XM_011282013.3	protein_coding	5	c.332-514C>T
chrA1	111354241	G	A	PASS	intron_variant	MODIFIER	P4HA2	101094394	transcript	XM_023254950.1	protein_coding	5	c.332-514C>T
chrA1	111354241	G	A	PASS	intron_variant	MODIFIER	P4HA2	101094394	transcript	XM_023254961.1	protein_coding	5	c.332-514C>T
chrA1	111354241	G	A	PASS	intron_variant	MODIFIER	P4HA2	101094394	transcript	XM_023254962.1	protein_coding	5	c.332-514C>T
chrA1	111354241	G	A	PASS	intron_variant	MODIFIER	P4HA2	101094394	transcript	XM_006927582.4	protein_coding	5	c.332-514C>T
chrA1	111354241	G	A	PASS	intron_variant	MODIFIER	P4HA2	101094394	transcript	XM_019831766.2	protein_coding	5	c.332-514C>T
chrA1	111354241	G	A	PASS	intron_variant	MODIFIER	P4HA2	101094394	transcript	XM_023254967.1	protein_coding	5	c.332-514C>T
chrA1	111354241	G	A	PASS	intron_variant	MODIFIER	P4HA2	101094394	transcript	XM_023254970.1	protein_coding	5	c.332-514C>T
chrA1	111358087	A	G	PASS	synonymous_variant	LOW	P4HA2	101094394	transcript	XM_019831794.2	protein_coding	2	c.129T>C	p.Ser43Ser
chrA1	111358087	A	G	PASS	synonymous_variant	LOW	P4HA2	101094394	transcript	XM_011282013.3	protein_coding	4	c.129T>C	p.Ser43Ser
chrA1	111358087	A	G	PASS	synonymous_variant	LOW	P4HA2	101094394	transcript	XM_023254950.1	protein_coding	4	c.129T>C	p.Ser43Ser
chrA1	111358087	A	G	PASS	synonymous_variant	LOW	P4HA2	101094394	transcript	XM_023254961.1	protein_coding	4	c.129T>C	p.Ser43Ser
chrA1	111358087	A	G	PASS	synonymous_variant	LOW	P4HA2	101094394	transcript	XM_023254962.1	protein_coding	4	c.129T>C	p.Ser43Ser
chrA1	111358087	A	G	PASS	synonymous_variant	LOW	P4HA2	101094394	transcript	XM_006927582.4	protein_coding	4	c.129T>C	p.Ser43Ser
chrA1	111358087	A	G	PASS	synonymous_variant	LOW	P4HA2	101094394	transcript	XM_019831766.2	protein_coding	4	c.129T>C	p.Ser43Ser
chrA1	111358087	A	G	PASS	synonymous_variant	LOW	P4HA2	101094394	transcript	XM_023254967.1	protein_coding	4	c.129T>C	p.Ser43Ser
chrA1	111358087	A	G	PASS	synonymous_variant	LOW	P4HA2	101094394	transcript	XM_023254970.1	protein_coding	4	c.129T>C	p.Ser43Ser
chrA1	111360161	G	A	PASS	upstream_gene_variant	MODIFIER	P4HA2	101094394	transcript	XM_019831794.2	protein_coding	-1	c.-1315C>T
chrA1	111360161	G	A	PASS	intron_variant	MODIFIER	P4HA2	101094394	transcript	XM_011282013.3	protein_coding	2	c.-40-1275C>T
chrA1	111360161	G	A	PASS	intron_variant	MODIFIER	P4HA2	101094394	transcript	XM_023254950.1	protein_coding	2	c.-40-1275C>T
chrA1	111360161	G	A	PASS	intron_variant	MODIFIER	P4HA2	101094394	transcript	XM_023254961.1	protein_coding	2	c.-18-1297C>T
chrA1	111360161	G	A	PASS	intron_variant	MODIFIER	P4HA2	101094394	transcript	XM_023254962.1	protein_coding	2	c.-40-1275C>T
chrA1	111360161	G	A	PASS	intron_variant	MODIFIER	P4HA2	101094394	transcript	XM_006927582.4	protein_coding	2	c.-40-1275C>T
chrA1	111360161	G	A	PASS	intron_variant	MODIFIER	P4HA2	101094394	transcript	XM_019831766.2	protein_coding	2	c.-40-1275C>T
chrA1	111360161	G	A	PASS	intron_variant	MODIFIER	P4HA2	101094394	transcript	XM_023254967.1	protein_coding	2	c.-40-1275C>T
chrA1	111360161	G	A	PASS	intron_variant	MODIFIER	P4HA2	101094394	transcript	XM_023254970.1	protein_coding	2	c.-40-1275C>T
chrA1	111366945	C	T	PASS	splice_region_variant	LOW	P4HA2	101094394	transcript	XM_011282013.3	protein_coding	2	c.-172G>A
chrA1	111366945	C	T	PASS	splice_region_variant	LOW	P4HA2	101094394	transcript	XM_023254950.1	protein_coding	2	c.-172G>A
chrA1	111366945	C	T	PASS	splice_region_variant	LOW	P4HA2	101094394	transcript	XM_023254961.1	protein_coding	2	c.-150G>A
chrA1	111366945	C	T	PASS	splice_region_variant	LOW	P4HA2	101094394	transcript	XM_023254962.1	protein_coding	2	c.-172G>A
chrA1	111366945	C	T	PASS	splice_region_variant	LOW	P4HA2	101094394	transcript	XM_006927582.4	protein_coding	2	c.-172G>A
chrA1	111366945	C	T	PASS	splice_region_variant	LOW	P4HA2	101094394	transcript	XM_019831766.2	protein_coding	2	c.-172G>A
chrA1	111366945	C	T	PASS	splice_region_variant	LOW	P4HA2	101094394	transcript	XM_023254967.1	protein_coding	2	c.-172G>A
chrA1	111366945	C	T	PASS	splice_region_variant	LOW	P4HA2	101094394	transcript	XM_023254970.1	protein_coding	2	c.-172G>A
chrA1	111366945	C	T	PASS	5_prime_UTR_variant	MODIFIER	P4HA2	101094394	transcript	XM_011282013.3	protein_coding	2	c.-172G>A
chrA1	111366945	C	T	PASS	5_prime_UTR_variant	MODIFIER	P4HA2	101094394	transcript	XM_023254950.1	protein_coding	2	c.-172G>A
chrA1	111366945	C	T	PASS	5_prime_UTR_variant	MODIFIER	P4HA2	101094394	transcript	XM_023254961.1	protein_coding	2	c.-150G>A
chrA1	111366945	C	T	PASS	5_prime_UTR_variant	MODIFIER	P4HA2	101094394	transcript	XM_023254962.1	protein_coding	2	c.-172G>A
chrA1	111366945	C	T	PASS	5_prime_UTR_variant	MODIFIER	P4HA2	101094394	transcript	XM_006927582.4	protein_coding	2	c.-172G>A
chrA1	111366945	C	T	PASS	5_prime_UTR_variant	MODIFIER	P4HA2	101094394	transcript	XM_019831766.2	protein_coding	2	c.-172G>A
chrA1	111366945	C	T	PASS	5_prime_UTR_variant	MODIFIER	P4HA2	101094394	transcript	XM_023254967.1	protein_coding	2	c.-172G>A
chrA1	111366945	C	T	PASS	5_prime_UTR_variant	MODIFIER	P4HA2	101094394	transcript	XM_023254970.1	protein_coding	2	c.-172G>A
chrA1	111369287	C	T	PASS	upstream_gene_variant	MODIFIER	P4HA2	101094394	transcript	XM_011282013.3	protein_coding	-1	c.-10441G>A
chrA1	111369287	C	T	PASS	upstream_gene_variant	MODIFIER	P4HA2	101094394	transcript	XM_023254950.1	protein_coding	-1	c.-10441G>A
chrA1	111369287	C	T	PASS	upstream_gene_variant	MODIFIER	P4HA2	101094394	transcript	XM_023254961.1	protein_coding	-1	c.-10441G>A
chrA1	111369287	C	T	PASS	upstream_gene_variant	MODIFIER	P4HA2	101094394	transcript	XM_023254962.1	protein_coding	-1	c.-10441G>A
chrA1	111369287	C	T	PASS	upstream_gene_variant	MODIFIER	P4HA2	101094394	transcript	XM_006927582.4	protein_coding	-1	c.-10441G>A
chrA1	111369287	C	T	PASS	upstream_gene_variant	MODIFIER	P4HA2	101094394	transcript	XM_023254967.1	protein_coding	-1	c.-10441G>A
chrA1	111369287	C	T	PASS	upstream_gene_variant	MODIFIER	P4HA2	101094394	transcript	XM_023254970.1	protein_coding	-1	c.-10441G>A
chrA1	111369287	C	T	PASS	intron_variant	MODIFIER	P4HA2	101094394	transcript	XM_019831766.2	protein_coding	1	c.-175+2179G>A
chrA1	111373482	G	A	PASS	upstream_gene_variant	MODIFIER	P4HA2	101094394	transcript	XM_019831766.2	protein_coding	-1	c.-14636C>T
chrA1	111373482	G	A	PASS	intergenic_region	MODIFIER	P4HA2-LOC109500470	101094394-109500470	intergenic_region	101094394-109500470		-1	n.111373482G>A
chrA1	111379573	AAAAAC	A	PASS	intergenic_region	MODIFIER	P4HA2-LOC109500470	101094394-109500470	intergenic_region	101094394-109500470		-1	n.111379574_111379578delAAAAC
chrA1	111384945	C	T	PASS	downstream_gene_variant	MODIFIER	LOC109500470	109500470	transcript	XR_002158025.2	pseudogene	-1	n.*1783G>A
chrA1	111384945	C	T	PASS	intergenic_region	MODIFIER	P4HA2-LOC109500470	101094394-109500470	intergenic_region	101094394-109500470		-1	n.111384945C>T
chrA1	111385857	T	C	PASS	downstream_gene_variant	MODIFIER	LOC109500470	109500470	transcript	XR_002158025.2	pseudogene	-1	n.*871A>G
chrA1	111385857	T	C	PASS	intergenic_region	MODIFIER	P4HA2-LOC109500470	101094394-109500470	intergenic_region	101094394-109500470		-1	n.111385857T>C
chrA1	111389449	C	G	PASS	upstream_gene_variant	MODIFIER	PDLIM4	101094980	transcript	XM_003980749.4	protein_coding	-1	c.-2415C>G
chrA1	111389449	C	G	PASS	upstream_gene_variant	MODIFIER	PDLIM4	101094980	transcript	XM_003980750.4	protein_coding	-1	c.-2415C>G
chrA1	111389449	C	G	PASS	intron_variant	MODIFIER	LOC109500470	109500470	transcript	XR_002158025.2	pseudogene	3	n.864-2180G>C
chrA1	111389867	G	A	PASS	upstream_gene_variant	MODIFIER	PDLIM4	101094980	transcript	XM_003980749.4	protein_coding	-1	c.-1997G>A
chrA1	111389867	G	A	PASS	upstream_gene_variant	MODIFIER	PDLIM4	101094980	transcript	XM_003980750.4	protein_coding	-1	c.-1997G>A
chrA1	111389867	G	A	PASS	intron_variant	MODIFIER	LOC109500470	109500470	transcript	XR_002158025.2	pseudogene	3	n.864-2598C>T
chrA1	111400461	G	A	PASS	intron_variant	MODIFIER	LOC109500470	109500470	transcript	XR_002158025.2	pseudogene	2	n.701-5457C>T
chrA1	111400461	G	A	PASS	intron_variant	MODIFIER	PDLIM4	101094980	transcript	XM_003980749.4	protein_coding	2	c.246-124G>A
chrA1	111400461	G	A	PASS	intron_variant	MODIFIER	PDLIM4	101094980	transcript	XM_003980750.4	protein_coding	2	c.246-124G>A
chrA1	111401109	C	A	PASS	intron_variant	MODIFIER	LOC109500470	109500470	transcript	XR_002158025.2	pseudogene	2	n.701-6105G>T
chrA1	111401109	C	A	PASS	intron_variant	MODIFIER	PDLIM4	101094980	transcript	XM_003980749.4	protein_coding	3	c.324+446C>A
chrA1	111401109	C	A	PASS	intron_variant	MODIFIER	PDLIM4	101094980	transcript	XM_003980750.4	protein_coding	3	c.324+446C>A
chrA1	111406773	C	T	PASS	downstream_gene_variant	MODIFIER	PDLIM4	101094980	transcript	XM_003980749.4	protein_coding	-1	c.*348C>T
chrA1	111406773	C	T	PASS	downstream_gene_variant	MODIFIER	PDLIM4	101094980	transcript	XM_003980750.4	protein_coding	-1	c.*482C>T
chrA1	111406773	C	T	PASS	intron_variant	MODIFIER	LOC109500470	109500470	transcript	XR_002158025.2	pseudogene	2	n.700+11756G>A
chrA1	111408153	C	T	PASS	downstream_gene_variant	MODIFIER	PDLIM4	101094980	transcript	XM_003980749.4	protein_coding	-1	c.*1728C>T
chrA1	111408153	C	T	PASS	downstream_gene_variant	MODIFIER	PDLIM4	101094980	transcript	XM_003980750.4	protein_coding	-1	c.*1862C>T
chrA1	111408153	C	T	PASS	intron_variant	MODIFIER	LOC109500470	109500470	transcript	XR_002158025.2	pseudogene	2	n.700+10376G>A
chrA1	111413231	G	A	PASS	intron_variant	MODIFIER	LOC109500470	109500470	transcript	XR_002158025.2	pseudogene	2	n.700+5298C>T
chrA1	111419399	T	G	PASS	upstream_gene_variant	MODIFIER	LOC101095395	101095395	transcript	XM_006927585.3	protein_coding	-1	c.-1117T>G
chrA1	111419399	T	G	PASS	upstream_gene_variant	MODIFIER	LOC101095395	101095395	transcript	XM_019831758.2	protein_coding	-1	c.-1117T>G
chrA1	111419399	T	G	PASS	intron_variant	MODIFIER	LOC109500470	109500470	transcript	XR_002158025.2	pseudogene	1	n.595+222A>C
chrA1	111425896	A	G	PASS	intron_variant	MODIFIER	LOC101095395	101095395	transcript	XM_006927585.3	protein_coding	1	c.393+4988A>G
chrA1	111425896	A	G	PASS	intron_variant	MODIFIER	LOC101095395	101095395	transcript	XM_019831758.2	protein_coding	1	c.393+4988A>G
chrA1	111428308	C	CA	PASS	intron_variant	MODIFIER	LOC101095395	101095395	transcript	XM_006927585.3	protein_coding	1	c.394-4531_394-4530insA
chrA1	111428308	C	CA	PASS	intron_variant	MODIFIER	LOC101095395	101095395	transcript	XM_019831758.2	protein_coding	1	c.394-4531_394-4530insA
chrA1	111428732	C	T	PASS	intron_variant	MODIFIER	LOC101095395	101095395	transcript	XM_006927585.3	protein_coding	1	c.394-4107C>T
chrA1	111428732	C	T	PASS	intron_variant	MODIFIER	LOC101095395	101095395	transcript	XM_019831758.2	protein_coding	1	c.394-4107C>T
chrA1	111429474	G	A	PASS	intron_variant	MODIFIER	LOC101095395	101095395	transcript	XM_006927585.3	protein_coding	1	c.394-3365G>A
chrA1	111429474	G	A	PASS	intron_variant	MODIFIER	LOC101095395	101095395	transcript	XM_019831758.2	protein_coding	1	c.394-3365G>A
chrA1	111429518	C	T	PASS	intron_variant	MODIFIER	LOC101095395	101095395	transcript	XM_006927585.3	protein_coding	1	c.394-3321C>T
chrA1	111429518	C	T	PASS	intron_variant	MODIFIER	LOC101095395	101095395	transcript	XM_019831758.2	protein_coding	1	c.394-3321C>T
chrA1	111429731	C	A	PASS	intron_variant	MODIFIER	LOC101095395	101095395	transcript	XM_006927585.3	protein_coding	1	c.394-3108C>A
chrA1	111429731	C	A	PASS	intron_variant	MODIFIER	LOC101095395	101095395	transcript	XM_019831758.2	protein_coding	1	c.394-3108C>A
chrA1	111429989	C	T	PASS	intron_variant	MODIFIER	LOC101095395	101095395	transcript	XM_006927585.3	protein_coding	1	c.394-2850C>T
chrA1	111429989	C	T	PASS	intron_variant	MODIFIER	LOC101095395	101095395	transcript	XM_019831758.2	protein_coding	1	c.394-2850C>T
chrA1	111465262	CTCTG	C	PASS	downstream_gene_variant	MODIFIER	LOC101095395	101095395	transcript	XM_006927585.3	protein_coding	-1	c.*3607_*3610delTCTG
chrA1	111465262	CTCTG	C	PASS	downstream_gene_variant	MODIFIER	LOC101095395	101095395	transcript	XM_019831758.2	protein_coding	-1	c.*3607_*3610delTCTG
chrA1	111465262	CTCTG	C	PASS	intergenic_region	MODIFIER	LOC101095395-LOC101084417	101095395-101084417	intergenic_region	101095395-101084417		-1	n.111465263_111465266delTCTG
chrA1	111475436	G	A	PASS	upstream_gene_variant	MODIFIER	LOC101084417	101084417	transcript	XM_006927692.3	protein_coding	-1	c.-1622G>A
chrA1	111475436	G	A	PASS	upstream_gene_variant	MODIFIER	LOC101084417	101084417	transcript	XM_023254993.1	protein_coding	-1	c.-1622G>A
chrA1	111475436	G	A	PASS	upstream_gene_variant	MODIFIER	LOC101084417	101084417	transcript	XM_023254997.1	protein_coding	-1	c.-1622G>A
chrA1	111475436	G	A	PASS	intergenic_region	MODIFIER	LOC101095395-LOC101084417	101095395-101084417	intergenic_region	101095395-101084417		-1	n.111475436G>A
chrA1	111476883	C	A	PASS	upstream_gene_variant	MODIFIER	LOC101084417	101084417	transcript	XM_006927692.3	protein_coding	-1	c.-175C>A
chrA1	111476883	C	A	PASS	upstream_gene_variant	MODIFIER	LOC101084417	101084417	transcript	XM_023254993.1	protein_coding	-1	c.-175C>A
chrA1	111476883	C	A	PASS	upstream_gene_variant	MODIFIER	LOC101084417	101084417	transcript	XM_023254997.1	protein_coding	-1	c.-175C>A
chrA1	111476883	C	A	PASS	intergenic_region	MODIFIER	LOC101095395-LOC101084417	101095395-101084417	intergenic_region	101095395-101084417		-1	n.111476883C>A
chrA1	111537113	C	G	PASS	intergenic_region	MODIFIER	LOC101084417-IRF1	101084417-101095633	intergenic_region	101084417-101095633		-1	n.111537113C>G
chrA1	111549250	C	T	PASS	intergenic_region	MODIFIER	LOC101084417-IRF1	101084417-101095633	intergenic_region	101084417-101095633		-1	n.111549250C>T
chrA1	111549372	T	C	PASS	intergenic_region	MODIFIER	LOC101084417-IRF1	101084417-101095633	intergenic_region	101084417-101095633		-1	n.111549372T>C
chrA1	111556893	C	T	PASS	intergenic_region	MODIFIER	LOC101084417-IRF1	101084417-101095633	intergenic_region	101084417-101095633		-1	n.111556893C>T
chrA1	111560623	A	G	PASS	intergenic_region	MODIFIER	LOC101084417-IRF1	101084417-101095633	intergenic_region	101084417-101095633		-1	n.111560623A>G
chrA1	111561081	G	A	PASS	intergenic_region	MODIFIER	LOC101084417-IRF1	101084417-101095633	intergenic_region	101084417-101095633		-1	n.111561081G>A
chrA1	111562552	G	A	PASS	intergenic_region	MODIFIER	LOC101084417-IRF1	101084417-101095633	intergenic_region	101084417-101095633		-1	n.111562552G>A
chrA1	111567396	T	C	PASS	intergenic_region	MODIFIER	LOC101084417-IRF1	101084417-101095633	intergenic_region	101084417-101095633		-1	n.111567396T>C
chrA1	111568435	T	G	PASS	intergenic_region	MODIFIER	LOC101084417-IRF1	101084417-101095633	intergenic_region	101084417-101095633		-1	n.111568435T>G
chrA1	111568922	A	G	PASS	intergenic_region	MODIFIER	LOC101084417-IRF1	101084417-101095633	intergenic_region	101084417-101095633		-1	n.111568922A>G
chrA1	111570283	G	C	PASS	intergenic_region	MODIFIER	LOC101084417-IRF1	101084417-101095633	intergenic_region	101084417-101095633		-1	n.111570283G>C
chrA1	111584418	G	A	PASS	downstream_gene_variant	MODIFIER	IRF1	101095633	transcript	XM_003980752.5	protein_coding	-1	c.*2304C>T
chrA1	111584418	G	A	PASS	downstream_gene_variant	MODIFIER	IRF1	101095633	transcript	XM_019831835.2	protein_coding	-1	c.*2304C>T
chrA1	111584418	G	A	PASS	intergenic_region	MODIFIER	LOC101084417-IRF1	101084417-101095633	intergenic_region	101084417-101095633		-1	n.111584418G>A
chrA1	111594729	A	G	PASS	upstream_gene_variant	MODIFIER	IRF1	101095633	transcript	XM_003980752.5	protein_coding	-1	c.-2894T>C
chrA1	111594729	A	G	PASS	upstream_gene_variant	MODIFIER	IRF1	101095633	transcript	XM_019831835.2	protein_coding	-1	c.-2894T>C
chrA1	111594729	A	G	PASS	intergenic_region	MODIFIER	IRF1-IL5	101095633-493803	intergenic_region	101095633-493803		-1	n.111594729A>G
chrA1	111599193	C	T	PASS	intergenic_region	MODIFIER	IRF1-IL5	101095633-493803	intergenic_region	101095633-493803		-1	n.111599193C>T
chrA1	111612998	T	C	PASS	intergenic_region	MODIFIER	IRF1-IL5	101095633-493803	intergenic_region	101095633-493803		-1	n.111612998T>C
chrA1	111613439	G	A	PASS	intergenic_region	MODIFIER	IRF1-IL5	101095633-493803	intergenic_region	101095633-493803		-1	n.111613439G>A
chrA1	111631694	G	A	PASS	intergenic_region	MODIFIER	IRF1-IL5	101095633-493803	intergenic_region	101095633-493803		-1	n.111631694G>A
chrA1	111646315	A	G	PASS	upstream_gene_variant	MODIFIER	RAD50	101095875	transcript	XM_003980753.5	protein_coding	-1	c.-4284A>G
chrA1	111646315	A	G	PASS	intergenic_region	MODIFIER	IL5-RAD50	493803-101095875	intergenic_region	493803-101095875		-1	n.111646315A>G
chrA1	111655770	AGTTT	A	PASS	intron_variant	MODIFIER	RAD50	101095875	transcript	XM_003980753.5	protein_coding	2	c.213+3337_213+3340delGTTT
chrA1	111656392	T	C	PASS	intron_variant	MODIFIER	RAD50	101095875	transcript	XM_003980753.5	protein_coding	2	c.213+3958T>C
chrA1	111656620	AT	A	PASS	intron_variant	MODIFIER	RAD50	101095875	transcript	XM_003980753.5	protein_coding	2	c.213+4187delT
chrA1	111657318	A	ACACACACACG	PASS	intron_variant	MODIFIER	RAD50	101095875	transcript	XM_003980753.5	protein_coding	2	c.213+4884_213+4885insCACACACACG
chrA1	111657686	GAATA	G	PASS	intron_variant	MODIFIER	RAD50	101095875	transcript	XM_003980753.5	protein_coding	2	c.214-5183_214-5180delAATA
chrA1	111658325	G	A	PASS	intron_variant	MODIFIER	RAD50	101095875	transcript	XM_003980753.5	protein_coding	2	c.214-4545G>A
chrA1	111659366	C	CT	PASS	intron_variant	MODIFIER	RAD50	101095875	transcript	XM_003980753.5	protein_coding	2	c.214-3504_214-3503insT
chrA1	111659516	A	G	PASS	intron_variant	MODIFIER	RAD50	101095875	transcript	XM_003980753.5	protein_coding	2	c.214-3354A>G
chrA1	111659737	A	G	PASS	intron_variant	MODIFIER	RAD50	101095875	transcript	XM_003980753.5	protein_coding	2	c.214-3133A>G
chrA1	111661901	C	T	PASS	intron_variant	MODIFIER	RAD50	101095875	transcript	XM_003980753.5	protein_coding	2	c.214-969C>T
chrA1	111662345	A	G	PASS	intron_variant	MODIFIER	RAD50	101095875	transcript	XM_003980753.5	protein_coding	2	c.214-525A>G
chrA1	111664600	T	G	PASS	intron_variant	MODIFIER	RAD50	101095875	transcript	XM_003980753.5	protein_coding	3	c.366-1367T>G
chrA1	111665844	T	G	PASS	intron_variant	MODIFIER	RAD50	101095875	transcript	XM_003980753.5	protein_coding	3	c.366-123T>G
chrA1	111666182	C	G	PASS	intron_variant	MODIFIER	RAD50	101095875	transcript	XM_003980753.5	protein_coding	4	c.551+30C>G
chrA1	111666807	A	G	PASS	intron_variant	MODIFIER	RAD50	101095875	transcript	XM_003980753.5	protein_coding	5	c.756+97A>G
chrA1	111667483	G	A	PASS	intron_variant	MODIFIER	RAD50	101095875	transcript	XM_003980753.5	protein_coding	5	c.756+773G>A
chrA1	111669269	T	C	PASS	intron_variant	MODIFIER	RAD50	101095875	transcript	XM_003980753.5	protein_coding	5	c.756+2559T>C
chrA1	111669785	C	A	PASS	intron_variant	MODIFIER	RAD50	101095875	transcript	XM_003980753.5	protein_coding	5	c.756+3075C>A
chrA1	111671912	G	A	PASS	intron_variant	MODIFIER	RAD50	101095875	transcript	XM_003980753.5	protein_coding	5	c.756+5202G>A
chrA1	111672056	C	T	PASS	intron_variant	MODIFIER	RAD50	101095875	transcript	XM_003980753.5	protein_coding	5	c.756+5346C>T
chrA1	111672505	C	T	PASS	intron_variant	MODIFIER	RAD50	101095875	transcript	XM_003980753.5	protein_coding	5	c.756+5795C>T
chrA1	111673622	T	A	PASS	intron_variant	MODIFIER	RAD50	101095875	transcript	XM_003980753.5	protein_coding	5	c.756+6912T>A
chrA1	111674073	A	T	PASS	intron_variant	MODIFIER	RAD50	101095875	transcript	XM_003980753.5	protein_coding	5	c.756+7363A>T
chrA1	111675142	CAGAG	C	PASS	intron_variant	MODIFIER	RAD50	101095875	transcript	XM_003980753.5	protein_coding	5	c.756+8433_756+8436delAGAG
chrA1	111675468	T	C	PASS	intron_variant	MODIFIER	RAD50	101095875	transcript	XM_003980753.5	protein_coding	5	c.757-8247T>C
chrA1	111678440	C	T	PASS	intron_variant	MODIFIER	RAD50	101095875	transcript	XM_003980753.5	protein_coding	5	c.757-5275C>T
chrA1	111681928	C	A	PASS	intron_variant	MODIFIER	RAD50	101095875	transcript	XM_003980753.5	protein_coding	5	c.757-1787C>A
chrA1	111682133	A	G	PASS	intron_variant	MODIFIER	RAD50	101095875	transcript	XM_003980753.5	protein_coding	5	c.757-1582A>G
chrA1	111682150	C	A	PASS	intron_variant	MODIFIER	RAD50	101095875	transcript	XM_003980753.5	protein_coding	5	c.757-1565C>A
chrA1	111682431	C	T	PASS	intron_variant	MODIFIER	RAD50	101095875	transcript	XM_003980753.5	protein_coding	5	c.757-1284C>T
chrA1	111684225	C	A	PASS	intron_variant	MODIFIER	RAD50	101095875	transcript	XM_003980753.5	protein_coding	6	c.886-71C>A
chrA1	111685976	A	G	PASS	intron_variant	MODIFIER	RAD50	101095875	transcript	XM_003980753.5	protein_coding	7	c.1052-841A>G
chrA1	111687511	C	T	PASS	intron_variant	MODIFIER	RAD50	101095875	transcript	XM_003980753.5	protein_coding	8	c.1245+501C>T
chrA1	111687580	G	T	PASS	intron_variant	MODIFIER	RAD50	101095875	transcript	XM_003980753.5	protein_coding	8	c.1245+570G>T
chrA1	111687667	ATTTATTT	A	PASS	intron_variant	MODIFIER	RAD50	101095875	transcript	XM_003980753.5	protein_coding	8	c.1245+658_1245+664delTTTATTT
chrA1	111692488	A	T	PASS	intron_variant	MODIFIER	RAD50	101095875	transcript	XM_003980753.5	protein_coding	12	c.1790+978A>T
chrA1	111698451	C	T	PASS	intron_variant	MODIFIER	RAD50	101095875	transcript	XM_003980753.5	protein_coding	14	c.2204+2691C>T
chrA1	111702709	G	A	PASS	intron_variant	MODIFIER	RAD50	101095875	transcript	XM_003980753.5	protein_coding	15	c.2394+96G>A
chrA1	111705149	T	C	PASS	intron_variant	MODIFIER	RAD50	101095875	transcript	XM_003980753.5	protein_coding	17	c.2716-402T>C
chrA1	111705436	G	T	PASS	intron_variant	MODIFIER	RAD50	101095875	transcript	XM_003980753.5	protein_coding	17	c.2716-115G>T
chrA1	111707370	A	G	PASS	missense_variant	MODERATE	RAD50	101095875	transcript	XM_003980753.5	protein_coding	20	c.2929A>G	p.Asn977Asp
chrA1	111707757	T	C	PASS	intron_variant	MODIFIER	RAD50	101095875	transcript	XM_003980753.5	protein_coding	20	c.3033+283T>C
chrA1	111710278	C	T	PASS	intron_variant	MODIFIER	RAD50	101095875	transcript	XM_003980753.5	protein_coding	20	c.3034-2660C>T
chrA1	111713418	G	GAA	PASS	intron_variant	MODIFIER	RAD50	101095875	transcript	XM_003980753.5	protein_coding	21	c.3161+353_3161+354insAA
chrA1	111713597	G	A	PASS	intron_variant	MODIFIER	RAD50	101095875	transcript	XM_003980753.5	protein_coding	21	c.3161+532G>A
chrA1	111717209	A	T	PASS	intron_variant	MODIFIER	RAD50	101095875	transcript	XM_003980753.5	protein_coding	22	c.3386+2606A>T
chrA1	111721985	C	A	PASS	intron_variant	MODIFIER	RAD50	101095875	transcript	XM_003980753.5	protein_coding	22	c.3386+7382C>A
chrA1	111722238	C	A	PASS	intron_variant	MODIFIER	RAD50	101095875	transcript	XM_003980753.5	protein_coding	22	c.3386+7635C>A
chrA1	111723409	C	A	PASS	intron_variant	MODIFIER	RAD50	101095875	transcript	XM_003980753.5	protein_coding	22	c.3386+8806C>A
chrA1	111727041	T	G	PASS	intron_variant	MODIFIER	RAD50	101095875	transcript	XM_003980753.5	protein_coding	22	c.3387-7846T>G
chrA1	111728092	C	T	PASS	intron_variant	MODIFIER	RAD50	101095875	transcript	XM_003980753.5	protein_coding	22	c.3387-6795C>T
chrA1	111731683	CT	C	PASS	intron_variant	MODIFIER	RAD50	101095875	transcript	XM_003980753.5	protein_coding	22	c.3387-3203delT
chrA1	111731789	C	A	PASS	intron_variant	MODIFIER	RAD50	101095875	transcript	XM_003980753.5	protein_coding	22	c.3387-3098C>A
chrA1	111732869	TA	T	PASS	intron_variant	MODIFIER	RAD50	101095875	transcript	XM_003980753.5	protein_coding	22	c.3387-2017delA
chrA1	111740746	A	G	PASS	downstream_gene_variant	MODIFIER	RAD50	101095875	transcript	XM_003980753.5	protein_coding	-1	c.*1256A>G
chrA1	111740746	A	G	PASS	intron_variant	MODIFIER	LOC111560791	111560791	transcript	XR_002742829.1	pseudogene	1	n.241-1338T>C
chrA1	111742359	G	A	PASS	downstream_gene_variant	MODIFIER	RAD50	101095875	transcript	XM_003980753.5	protein_coding	-1	c.*2869G>A
chrA1	111742359	G	A	PASS	intron_variant	MODIFIER	LOC111560791	111560791	transcript	XR_002742829.1	pseudogene	1	n.241-2951C>T
chrA1	111743056	G	C	PASS	downstream_gene_variant	MODIFIER	RAD50	101095875	transcript	XM_003980753.5	protein_coding	-1	c.*3566G>C
chrA1	111743056	G	C	PASS	intron_variant	MODIFIER	LOC111560791	111560791	transcript	XR_002742829.1	pseudogene	1	n.241-3648C>G
chrA1	111744274	A	G	PASS	downstream_gene_variant	MODIFIER	RAD50	101095875	transcript	XM_003980753.5	protein_coding	-1	c.*4784A>G
chrA1	111744274	A	G	PASS	intron_variant	MODIFIER	LOC111560791	111560791	transcript	XR_002742829.1	pseudogene	1	n.240+2623T>C
chrA1	111749775	G	A	PASS	upstream_gene_variant	MODIFIER	LOC111560791	111560791	transcript	XR_002742829.1	pseudogene	-1	n.-2639C>T
chrA1	111749775	G	A	PASS	intergenic_region	MODIFIER	LOC111560791-IL13	111560791-101084678	intergenic_region	111560791-101084678		-1	n.111749775G>A
chrA1	111755012	G	A	PASS	intergenic_region	MODIFIER	LOC111560791-IL13	111560791-101084678	intergenic_region	111560791-101084678		-1	n.111755012G>A
chrA1	111755363	G	A	PASS	intergenic_region	MODIFIER	LOC111560791-IL13	111560791-101084678	intergenic_region	111560791-101084678		-1	n.111755363G>A
chrA1	111758389	C	T	PASS	upstream_gene_variant	MODIFIER	IL13	101084678	transcript	XM_006927586.3	protein_coding	-1	c.-5552C>T
chrA1	111758389	C	T	PASS	upstream_gene_variant	MODIFIER	IL13	101084678	transcript	XM_019831874.2	protein_coding	-1	c.-3695C>T
chrA1	111758389	C	T	PASS	upstream_gene_variant	MODIFIER	IL13	101084678	transcript	XM_003980880.4	protein_coding	-1	c.-5552C>T
chrA1	111758389	C	T	PASS	upstream_gene_variant	MODIFIER	IL13	101084678	transcript	XM_006927587.3	protein_coding	-1	c.-5552C>T
chrA1	111758389	C	T	PASS	intergenic_region	MODIFIER	LOC111560791-IL13	111560791-101084678	intergenic_region	111560791-101084678		-1	n.111758389C>T
chrA1	111765129	C	T	PASS	intron_variant	MODIFIER	IL13	101084678	transcript	XM_006927586.3	protein_coding	1	c.286-272C>T
chrA1	111765129	C	T	PASS	intron_variant	MODIFIER	IL13	101084678	transcript	XM_019831874.2	protein_coding	2	c.160-272C>T
chrA1	111765129	C	T	PASS	intron_variant	MODIFIER	IL13	101084678	transcript	XM_003980880.4	protein_coding	1	c.286-272C>T
chrA1	111765129	C	T	PASS	intron_variant	MODIFIER	IL13	101084678	transcript	XM_006927587.3	protein_coding	1	c.286-272C>T
chrA1	111766558	A	G	PASS	3_prime_UTR_variant	MODIFIER	IL13	101084678	transcript	XM_006927586.3	protein_coding	4	c.*285A>G
chrA1	111766558	A	G	PASS	3_prime_UTR_variant	MODIFIER	IL13	101084678	transcript	XM_019831874.2	protein_coding	5	c.*285A>G
chrA1	111766558	A	G	PASS	3_prime_UTR_variant	MODIFIER	IL13	101084678	transcript	XM_003980880.4	protein_coding	4	c.*285A>G
chrA1	111766558	A	G	PASS	3_prime_UTR_variant	MODIFIER	IL13	101084678	transcript	XM_006927587.3	protein_coding	4	c.*285A>G
chrA1	111767432	C	T	PASS	downstream_gene_variant	MODIFIER	IL13	101084678	transcript	XM_006927586.3	protein_coding	-1	c.*1159C>T
chrA1	111767432	C	T	PASS	downstream_gene_variant	MODIFIER	IL13	101084678	transcript	XM_019831874.2	protein_coding	-1	c.*1159C>T
chrA1	111767432	C	T	PASS	downstream_gene_variant	MODIFIER	IL13	101084678	transcript	XM_003980880.4	protein_coding	-1	c.*1159C>T
chrA1	111767432	C	T	PASS	downstream_gene_variant	MODIFIER	IL13	101084678	transcript	XM_006927587.3	protein_coding	-1	c.*1159C>T
chrA1	111767432	C	T	PASS	intergenic_region	MODIFIER	IL13-IL4	101084678-751514	intergenic_region	101084678-751514		-1	n.111767432C>T
chrA1	111767458	G	A	PASS	downstream_gene_variant	MODIFIER	IL13	101084678	transcript	XM_006927586.3	protein_coding	-1	c.*1185G>A
chrA1	111767458	G	A	PASS	downstream_gene_variant	MODIFIER	IL13	101084678	transcript	XM_019831874.2	protein_coding	-1	c.*1185G>A
chrA1	111767458	G	A	PASS	downstream_gene_variant	MODIFIER	IL13	101084678	transcript	XM_003980880.4	protein_coding	-1	c.*1185G>A
chrA1	111767458	G	A	PASS	downstream_gene_variant	MODIFIER	IL13	101084678	transcript	XM_006927587.3	protein_coding	-1	c.*1185G>A
chrA1	111767458	G	A	PASS	intergenic_region	MODIFIER	IL13-IL4	101084678-751514	intergenic_region	101084678-751514		-1	n.111767458G>A
chrA1	111771737	A	C	PASS	downstream_gene_variant	MODIFIER	IL13	101084678	transcript	XM_006927586.3	protein_coding	-1	c.*5464A>C
chrA1	111771737	A	C	PASS	downstream_gene_variant	MODIFIER	IL13	101084678	transcript	XM_019831874.2	protein_coding	-1	c.*5464A>C
chrA1	111771737	A	C	PASS	downstream_gene_variant	MODIFIER	IL13	101084678	transcript	XM_003980880.4	protein_coding	-1	c.*5464A>C
chrA1	111771737	A	C	PASS	downstream_gene_variant	MODIFIER	IL13	101084678	transcript	XM_006927587.3	protein_coding	-1	c.*5464A>C
chrA1	111771737	A	C	PASS	intergenic_region	MODIFIER	IL13-IL4	101084678-751514	intergenic_region	101084678-751514		-1	n.111771737A>C
chrA1	111772539	C	G	PASS	intergenic_region	MODIFIER	IL13-IL4	101084678-751514	intergenic_region	101084678-751514		-1	n.111772539C>G
chrA1	111773807	C	T	PASS	upstream_gene_variant	MODIFIER	IL4	751514	transcript	NM_001043339.1	protein_coding	-1	c.-4939C>T
chrA1	111773807	C	T	PASS	intergenic_region	MODIFIER	IL13-IL4	101084678-751514	intergenic_region	101084678-751514		-1	n.111773807C>T
chrA1	111775368	T	C	PASS	upstream_gene_variant	MODIFIER	IL4	751514	transcript	NM_001043339.1	protein_coding	-1	c.-3378T>C
chrA1	111775368	T	C	PASS	intergenic_region	MODIFIER	IL13-IL4	101084678-751514	intergenic_region	101084678-751514		-1	n.111775368T>C
chrA1	111778874	G	A	PASS	synonymous_variant	LOW	IL4	751514	transcript	NM_001043339.1	protein_coding	1	c.129G>A	p.Ala43Ala
chrA1	111782175	C	T	PASS	intron_variant	MODIFIER	IL4	751514	transcript	NM_001043339.1	protein_coding	2	c.184-2826C>T
chrA1	111784026	A	G	PASS	intron_variant	MODIFIER	IL4	751514	transcript	NM_001043339.1	protein_coding	2	c.184-975A>G
chrA1	111788510	A	G	PASS	downstream_gene_variant	MODIFIER	IL4	751514	transcript	NM_001043339.1	protein_coding	-1	c.*1061A>G
chrA1	111788510	A	G	PASS	intergenic_region	MODIFIER	IL4-KIF3A	751514-101096284	intergenic_region	751514-101096284		-1	n.111788510A>G
chrA1	111788812	T	C	PASS	downstream_gene_variant	MODIFIER	IL4	751514	transcript	NM_001043339.1	protein_coding	-1	c.*1363T>C
chrA1	111788812	T	C	PASS	intergenic_region	MODIFIER	IL4-KIF3A	751514-101096284	intergenic_region	751514-101096284		-1	n.111788812T>C
chrA1	111788849	G	GT	PASS	downstream_gene_variant	MODIFIER	IL4	751514	transcript	NM_001043339.1	protein_coding	-1	c.*1400_*1401insT
chrA1	111788849	G	GT	PASS	intergenic_region	MODIFIER	IL4-KIF3A	751514-101096284	intergenic_region	751514-101096284		-1	n.111788849_111788850insT
chrA1	111799994	A	C	PASS	intron_variant	MODIFIER	KIF3A	101096284	transcript	XM_011282050.3	protein_coding	17	c.2008-124T>G
chrA1	111799994	A	C	PASS	intron_variant	MODIFIER	KIF3A	101096284	transcript	XM_019831897.2	protein_coding	17	c.1918-124T>G
chrA1	111799994	A	C	PASS	intron_variant	MODIFIER	KIF3A	101096284	transcript	XM_003980755.5	protein_coding	15	c.1927-124T>G
chrA1	111799994	A	C	PASS	intron_variant	MODIFIER	KIF3A	101096284	transcript	XM_003980756.5	protein_coding	16	c.1936-124T>G
chrA1	111799994	A	C	PASS	intron_variant	MODIFIER	KIF3A	101096284	transcript	XM_019831883.2	protein_coding	16	c.1999-124T>G
chrA1	111815074	C	T	PASS	intron_variant	MODIFIER	KIF3A	101096284	transcript	XM_011282050.3	protein_coding	8	c.1129+190G>A
chrA1	111815074	C	T	PASS	intron_variant	MODIFIER	KIF3A	101096284	transcript	XM_019831897.2	protein_coding	8	c.1039+190G>A
chrA1	111815074	C	T	PASS	intron_variant	MODIFIER	KIF3A	101096284	transcript	XM_003980755.5	protein_coding	8	c.1129+190G>A
chrA1	111815074	C	T	PASS	intron_variant	MODIFIER	KIF3A	101096284	transcript	XM_003980756.5	protein_coding	8	c.1129+190G>A
chrA1	111815074	C	T	PASS	intron_variant	MODIFIER	KIF3A	101096284	transcript	XM_019831883.2	protein_coding	8	c.1129+190G>A
chrA1	111821269	G	T	PASS	intron_variant	MODIFIER	KIF3A	101096284	transcript	XM_011282050.3	protein_coding	5	c.616+378C>A
chrA1	111821269	G	T	PASS	intron_variant	MODIFIER	KIF3A	101096284	transcript	XM_019831897.2	protein_coding	5	c.526+378C>A
chrA1	111821269	G	T	PASS	intron_variant	MODIFIER	KIF3A	101096284	transcript	XM_003980755.5	protein_coding	5	c.616+378C>A
chrA1	111821269	G	T	PASS	intron_variant	MODIFIER	KIF3A	101096284	transcript	XM_003980756.5	protein_coding	5	c.616+378C>A
chrA1	111821269	G	T	PASS	intron_variant	MODIFIER	KIF3A	101096284	transcript	XM_019831883.2	protein_coding	5	c.616+378C>A
chrA1	111824413	A	C	PASS	intron_variant	MODIFIER	KIF3A	101096284	transcript	XM_011282050.3	protein_coding	4	c.511-2661T>G
chrA1	111824413	A	C	PASS	intron_variant	MODIFIER	KIF3A	101096284	transcript	XM_019831897.2	protein_coding	4	c.421-2661T>G
chrA1	111824413	A	C	PASS	intron_variant	MODIFIER	KIF3A	101096284	transcript	XM_003980755.5	protein_coding	4	c.511-2661T>G
chrA1	111824413	A	C	PASS	intron_variant	MODIFIER	KIF3A	101096284	transcript	XM_003980756.5	protein_coding	4	c.511-2661T>G
chrA1	111824413	A	C	PASS	intron_variant	MODIFIER	KIF3A	101096284	transcript	XM_019831883.2	protein_coding	4	c.511-2661T>G
chrA1	111825936	A	AT	PASS	intron_variant	MODIFIER	KIF3A	101096284	transcript	XM_011282050.3	protein_coding	4	c.511-4185_511-4184insA
chrA1	111825936	A	AT	PASS	intron_variant	MODIFIER	KIF3A	101096284	transcript	XM_019831897.2	protein_coding	4	c.421-4185_421-4184insA
chrA1	111825936	A	AT	PASS	intron_variant	MODIFIER	KIF3A	101096284	transcript	XM_003980755.5	protein_coding	4	c.511-4185_511-4184insA
chrA1	111825936	A	AT	PASS	intron_variant	MODIFIER	KIF3A	101096284	transcript	XM_003980756.5	protein_coding	4	c.511-4185_511-4184insA
chrA1	111825936	A	AT	PASS	intron_variant	MODIFIER	KIF3A	101096284	transcript	XM_019831883.2	protein_coding	4	c.511-4185_511-4184insA
chrA1	111826838	G	A	PASS	intron_variant	MODIFIER	KIF3A	101096284	transcript	XM_011282050.3	protein_coding	4	c.510+3495C>T
chrA1	111826838	G	A	PASS	intron_variant	MODIFIER	KIF3A	101096284	transcript	XM_019831897.2	protein_coding	4	c.420+3495C>T
chrA1	111826838	G	A	PASS	intron_variant	MODIFIER	KIF3A	101096284	transcript	XM_003980755.5	protein_coding	4	c.510+3495C>T
chrA1	111826838	G	A	PASS	intron_variant	MODIFIER	KIF3A	101096284	transcript	XM_003980756.5	protein_coding	4	c.510+3495C>T
chrA1	111826838	G	A	PASS	intron_variant	MODIFIER	KIF3A	101096284	transcript	XM_019831883.2	protein_coding	4	c.510+3495C>T
chrA1	111832143	G	A	PASS	intron_variant	MODIFIER	KIF3A	101096284	transcript	XM_011282050.3	protein_coding	2	c.281-1442C>T
chrA1	111832143	G	A	PASS	intron_variant	MODIFIER	KIF3A	101096284	transcript	XM_019831897.2	protein_coding	2	c.191-1442C>T
chrA1	111832143	G	A	PASS	intron_variant	MODIFIER	KIF3A	101096284	transcript	XM_003980755.5	protein_coding	2	c.281-1442C>T
chrA1	111832143	G	A	PASS	intron_variant	MODIFIER	KIF3A	101096284	transcript	XM_003980756.5	protein_coding	2	c.281-1442C>T
chrA1	111832143	G	A	PASS	intron_variant	MODIFIER	KIF3A	101096284	transcript	XM_019831883.2	protein_coding	2	c.281-1442C>T
chrA1	111834609	C	T	PASS	intron_variant	MODIFIER	KIF3A	101096284	transcript	XM_011282050.3	protein_coding	2	c.281-3908G>A
chrA1	111834609	C	T	PASS	intron_variant	MODIFIER	KIF3A	101096284	transcript	XM_019831897.2	protein_coding	2	c.191-3908G>A
chrA1	111834609	C	T	PASS	intron_variant	MODIFIER	KIF3A	101096284	transcript	XM_003980755.5	protein_coding	2	c.281-3908G>A
chrA1	111834609	C	T	PASS	intron_variant	MODIFIER	KIF3A	101096284	transcript	XM_003980756.5	protein_coding	2	c.281-3908G>A
chrA1	111834609	C	T	PASS	intron_variant	MODIFIER	KIF3A	101096284	transcript	XM_019831883.2	protein_coding	2	c.281-3908G>A
chrA1	111835423	G	C	PASS	intron_variant	MODIFIER	KIF3A	101096284	transcript	XM_011282050.3	protein_coding	2	c.280+4621C>G
chrA1	111835423	G	C	PASS	intron_variant	MODIFIER	KIF3A	101096284	transcript	XM_019831897.2	protein_coding	2	c.190+4621C>G
chrA1	111835423	G	C	PASS	intron_variant	MODIFIER	KIF3A	101096284	transcript	XM_003980755.5	protein_coding	2	c.280+4621C>G
chrA1	111835423	G	C	PASS	intron_variant	MODIFIER	KIF3A	101096284	transcript	XM_003980756.5	protein_coding	2	c.280+4621C>G
chrA1	111835423	G	C	PASS	intron_variant	MODIFIER	KIF3A	101096284	transcript	XM_019831883.2	protein_coding	2	c.280+4621C>G
chrA1	111836377	T	C	PASS	intron_variant	MODIFIER	KIF3A	101096284	transcript	XM_011282050.3	protein_coding	2	c.280+3667A>G
chrA1	111836377	T	C	PASS	intron_variant	MODIFIER	KIF3A	101096284	transcript	XM_019831897.2	protein_coding	2	c.190+3667A>G
chrA1	111836377	T	C	PASS	intron_variant	MODIFIER	KIF3A	101096284	transcript	XM_003980755.5	protein_coding	2	c.280+3667A>G
chrA1	111836377	T	C	PASS	intron_variant	MODIFIER	KIF3A	101096284	transcript	XM_003980756.5	protein_coding	2	c.280+3667A>G
chrA1	111836377	T	C	PASS	intron_variant	MODIFIER	KIF3A	101096284	transcript	XM_019831883.2	protein_coding	2	c.280+3667A>G
chrA1	111838072	G	A	PASS	intron_variant	MODIFIER	KIF3A	101096284	transcript	XM_011282050.3	protein_coding	2	c.280+1972C>T
chrA1	111838072	G	A	PASS	intron_variant	MODIFIER	KIF3A	101096284	transcript	XM_019831897.2	protein_coding	2	c.190+1972C>T
chrA1	111838072	G	A	PASS	intron_variant	MODIFIER	KIF3A	101096284	transcript	XM_003980755.5	protein_coding	2	c.280+1972C>T
chrA1	111838072	G	A	PASS	intron_variant	MODIFIER	KIF3A	101096284	transcript	XM_003980756.5	protein_coding	2	c.280+1972C>T
chrA1	111838072	G	A	PASS	intron_variant	MODIFIER	KIF3A	101096284	transcript	XM_019831883.2	protein_coding	2	c.280+1972C>T
chrA1	111842153	A	G	PASS	intron_variant	MODIFIER	KIF3A	101096284	transcript	XM_011282050.3	protein_coding	1	c.6+1212T>C
chrA1	111842153	A	G	PASS	intron_variant	MODIFIER	KIF3A	101096284	transcript	XM_019831897.2	protein_coding	1	c.-85+720T>C
chrA1	111842153	A	G	PASS	intron_variant	MODIFIER	KIF3A	101096284	transcript	XM_003980755.5	protein_coding	1	c.6+1212T>C
chrA1	111842153	A	G	PASS	intron_variant	MODIFIER	KIF3A	101096284	transcript	XM_003980756.5	protein_coding	1	c.6+1212T>C
chrA1	111842153	A	G	PASS	intron_variant	MODIFIER	KIF3A	101096284	transcript	XM_019831883.2	protein_coding	1	c.6+1212T>C
chrA1	111845932	A	G	PASS	upstream_gene_variant	MODIFIER	KIF3A	101096284	transcript	XM_011282050.3	protein_coding	-1	c.-2562T>C
chrA1	111845932	A	G	PASS	upstream_gene_variant	MODIFIER	KIF3A	101096284	transcript	XM_019831897.2	protein_coding	-1	c.-5699T>C
chrA1	111845932	A	G	PASS	upstream_gene_variant	MODIFIER	KIF3A	101096284	transcript	XM_003980755.5	protein_coding	-1	c.-2562T>C
chrA1	111845932	A	G	PASS	upstream_gene_variant	MODIFIER	KIF3A	101096284	transcript	XM_003980756.5	protein_coding	-1	c.-2562T>C
chrA1	111845932	A	G	PASS	upstream_gene_variant	MODIFIER	KIF3A	101096284	transcript	XM_019831883.2	protein_coding	-1	c.-2562T>C
chrA1	111845932	A	G	PASS	intergenic_region	MODIFIER	KIF3A-SEPT8	101096284-101084930	intergenic_region	101096284-101084930		-1	n.111845932A>G
chrA1	111850767	A	G	PASS	downstream_gene_variant	MODIFIER	2008-09-01	101084930	transcript	XM_011282055.3	protein_coding	-1	c.*2664T>C
chrA1	111850767	A	G	PASS	downstream_gene_variant	MODIFIER	2008-09-01	101084930	transcript	XM_011282057.3	protein_coding	-1	c.*2664T>C
chrA1	111850767	A	G	PASS	downstream_gene_variant	MODIFIER	2008-09-01	101084930	transcript	XM_011282062.3	protein_coding	-1	c.*2664T>C
chrA1	111850767	A	G	PASS	downstream_gene_variant	MODIFIER	2008-09-01	101084930	transcript	XM_023255052.1	protein_coding	-1	c.*2664T>C
chrA1	111850767	A	G	PASS	intergenic_region	MODIFIER	KIF3A-SEPT8	101096284-101084930	intergenic_region	101096284-101084930		-1	n.111850767A>G
chrA1	111860538	G	GA	PASS	3_prime_UTR_variant	MODIFIER	2008-09-01	101084930	transcript	XM_011282065.3	protein_coding	10	c.*200dupT
chrA1	111860538	G	GA	PASS	intron_variant	MODIFIER	2008-09-01	101084930	transcript	XM_011282055.3	protein_coding	9	c.1358+2691dupT
chrA1	111860538	G	GA	PASS	intron_variant	MODIFIER	2008-09-01	101084930	transcript	XM_011282057.3	protein_coding	9	c.1358+2691dupT
chrA1	111860538	G	GA	PASS	intron_variant	MODIFIER	2008-09-01	101084930	transcript	XM_011282062.3	protein_coding	9	c.1352+2691dupT
chrA1	111860538	G	GA	PASS	intron_variant	MODIFIER	2008-09-01	101084930	transcript	XM_023255052.1	protein_coding	8	c.1106+2691dupT
chrA1	111860538	G	GA	PASS	intron_variant	MODIFIER	2008-09-01	101084930	transcript	XM_019831914.2	protein_coding	9	c.1359-65dupT
chrA1	111860538	G	GA	PASS	intron_variant	MODIFIER	2008-09-01	101084930	transcript	XM_019831916.2	protein_coding	9	c.1353-65dupT
chrA1	111868849	C	G	PASS	intron_variant	MODIFIER	2008-09-01	101084930	transcript	XM_011282055.3	protein_coding	1	c.103-1448G>C
chrA1	111868849	C	G	PASS	intron_variant	MODIFIER	2008-09-01	101084930	transcript	XM_011282057.3	protein_coding	1	c.103-1448G>C
chrA1	111868849	C	G	PASS	intron_variant	MODIFIER	2008-09-01	101084930	transcript	XM_011282062.3	protein_coding	1	c.103-1448G>C
chrA1	111868849	C	G	PASS	intron_variant	MODIFIER	2008-09-01	101084930	transcript	XM_023255052.1	protein_coding	1	c.-29-2513G>C
chrA1	111868849	C	G	PASS	intron_variant	MODIFIER	2008-09-01	101084930	transcript	XM_011282065.3	protein_coding	1	c.103-1448G>C
chrA1	111868849	C	G	PASS	intron_variant	MODIFIER	2008-09-01	101084930	transcript	XM_019831914.2	protein_coding	1	c.103-1448G>C
chrA1	111868849	C	G	PASS	intron_variant	MODIFIER	2008-09-01	101084930	transcript	XM_019831916.2	protein_coding	1	c.103-1448G>C
chrA1	111871798	G	A	PASS	intron_variant	MODIFIER	2008-09-01	101084930	transcript	XM_011282055.3	protein_coding	1	c.103-4397C>T
chrA1	111871798	G	A	PASS	intron_variant	MODIFIER	2008-09-01	101084930	transcript	XM_011282057.3	protein_coding	1	c.103-4397C>T
chrA1	111871798	G	A	PASS	intron_variant	MODIFIER	2008-09-01	101084930	transcript	XM_011282062.3	protein_coding	1	c.103-4397C>T
chrA1	111871798	G	A	PASS	intron_variant	MODIFIER	2008-09-01	101084930	transcript	XM_023255052.1	protein_coding	1	c.-29-5462C>T
chrA1	111871798	G	A	PASS	intron_variant	MODIFIER	2008-09-01	101084930	transcript	XM_011282065.3	protein_coding	1	c.103-4397C>T
chrA1	111871798	G	A	PASS	intron_variant	MODIFIER	2008-09-01	101084930	transcript	XM_019831914.2	protein_coding	1	c.103-4397C>T
chrA1	111871798	G	A	PASS	intron_variant	MODIFIER	2008-09-01	101084930	transcript	XM_019831916.2	protein_coding	1	c.103-4397C>T
chrA1	111876425	G	T	PASS	intron_variant	MODIFIER	2008-09-01	101084930	transcript	XM_011282055.3	protein_coding	1	c.102+947C>A
chrA1	111876425	G	T	PASS	intron_variant	MODIFIER	2008-09-01	101084930	transcript	XM_011282057.3	protein_coding	1	c.102+947C>A
chrA1	111876425	G	T	PASS	intron_variant	MODIFIER	2008-09-01	101084930	transcript	XM_011282062.3	protein_coding	1	c.102+947C>A
chrA1	111876425	G	T	PASS	intron_variant	MODIFIER	2008-09-01	101084930	transcript	XM_023255052.1	protein_coding	1	c.-30+2881C>A
chrA1	111876425	G	T	PASS	intron_variant	MODIFIER	2008-09-01	101084930	transcript	XM_011282065.3	protein_coding	1	c.102+947C>A
chrA1	111876425	G	T	PASS	intron_variant	MODIFIER	2008-09-01	101084930	transcript	XM_019831914.2	protein_coding	1	c.102+947C>A
chrA1	111876425	G	T	PASS	intron_variant	MODIFIER	2008-09-01	101084930	transcript	XM_019831916.2	protein_coding	1	c.102+947C>A
chrA1	111878783	T	C	PASS	upstream_gene_variant	MODIFIER	2008-09-01	101084930	transcript	XM_011282055.3	protein_coding	-1	c.-1310A>G
chrA1	111878783	T	C	PASS	upstream_gene_variant	MODIFIER	2008-09-01	101084930	transcript	XM_011282057.3	protein_coding	-1	c.-1310A>G
chrA1	111878783	T	C	PASS	upstream_gene_variant	MODIFIER	2008-09-01	101084930	transcript	XM_011282062.3	protein_coding	-1	c.-1310A>G
chrA1	111878783	T	C	PASS	upstream_gene_variant	MODIFIER	2008-09-01	101084930	transcript	XM_011282065.3	protein_coding	-1	c.-1310A>G
chrA1	111878783	T	C	PASS	upstream_gene_variant	MODIFIER	2008-09-01	101084930	transcript	XM_019831914.2	protein_coding	-1	c.-1310A>G
chrA1	111878783	T	C	PASS	upstream_gene_variant	MODIFIER	2008-09-01	101084930	transcript	XM_019831916.2	protein_coding	-1	c.-1310A>G
chrA1	111878783	T	C	PASS	intron_variant	MODIFIER	2008-09-01	101084930	transcript	XM_023255052.1	protein_coding	1	c.-30+523A>G
chrA1	111977492	T	C	PASS	intron_variant	MODIFIER	AFF4	101085687	transcript	XM_011282068.3	protein_coding	13	c.2739+1097A>G
chrA1	111977492	T	C	PASS	intron_variant	MODIFIER	AFF4	101085687	transcript	XM_011282070.3	protein_coding	12	c.2652+1097A>G
chrA1	111977492	T	C	PASS	intron_variant	MODIFIER	AFF4	101085687	transcript	XM_023255091.1	protein_coding	13	c.2640+1097A>G
chrA1	112102562	G	A	PASS	intron_variant	MODIFIER	ZCCHC10	101097540	transcript	XM_003980761.5	protein_coding	1	c.42-8320C>T
chrA1	112114670	C	T	PASS	upstream_gene_variant	MODIFIER	ZCCHC10	101097540	transcript	XM_003980761.5	protein_coding	-1	c.-1743G>A
chrA1	112114670	C	T	PASS	intergenic_region	MODIFIER	ZCCHC10-HSPA4	101097540-101097784	intergenic_region	101097540-101097784		-1	n.112114670C>T
chrA1	112116907	A	G	PASS	upstream_gene_variant	MODIFIER	ZCCHC10	101097540	transcript	XM_003980761.5	protein_coding	-1	c.-3980T>C
chrA1	112116907	A	G	PASS	intergenic_region	MODIFIER	ZCCHC10-HSPA4	101097540-101097784	intergenic_region	101097540-101097784		-1	n.112116907A>G
chrA1	112116957	A	C	PASS	upstream_gene_variant	MODIFIER	ZCCHC10	101097540	transcript	XM_003980761.5	protein_coding	-1	c.-4030T>G
chrA1	112116957	A	C	PASS	intergenic_region	MODIFIER	ZCCHC10-HSPA4	101097540-101097784	intergenic_region	101097540-101097784		-1	n.112116957A>C
chrA1	112525941	C	A	PASS	intron_variant	MODIFIER	FSTL4	101098032	transcript	XM_019831942.2	protein_coding	5	c.161-28899G>T
chrA1	112525941	C	A	PASS	intron_variant	MODIFIER	FSTL4	101098032	transcript	XM_019831947.2	protein_coding	3	c.161-28899G>T
chrA1	112525941	C	A	PASS	intron_variant	MODIFIER	FSTL4	101098032	transcript	XM_023255130.1	protein_coding	3	c.161-28899G>T
chrA1	112725175	T	C	PASS	intron_variant	MODIFIER	FSTL4	101098032	transcript	XM_019831942.2	protein_coding	3	c.-11+1048A>G
chrA1	112989059	A	ATAAGGTCATGGGC	PASS	intergenic_region	MODIFIER	FSTL4-CA1H5orf15	101098032-101098279	intergenic_region	101098032-101098279		-1	n.112989059_112989060insTAAGGTCATGGGC
chrA1	113138083	G	A	PASS	intergenic_region	MODIFIER	VDAC1-LOC109492805	101098515-109492805	intergenic_region	101098515-109492805		-1	n.113138083G>A
chrA1	113180082	G	A	PASS	intron_variant	MODIFIER	TCF7	101098768	transcript	XM_023255168.1	protein_coding	3	c.444+6264G>A
chrA1	113180082	G	A	PASS	intron_variant	MODIFIER	TCF7	101098768	transcript	XM_023255201.1	protein_coding	3	c.444+6264G>A
chrA1	113180082	G	A	PASS	intron_variant	MODIFIER	TCF7	101098768	transcript	XM_023255202.1	protein_coding	3	c.444+6264G>A
chrA1	113180082	G	A	PASS	intron_variant	MODIFIER	TCF7	101098768	transcript	XM_023255200.1	protein_coding	3	c.444+6264G>A
chrA1	113180082	G	A	PASS	intron_variant	MODIFIER	TCF7	101098768	transcript	XM_023255210.1	protein_coding	3	c.444+6264G>A
chrA1	113180082	G	A	PASS	intron_variant	MODIFIER	TCF7	101098768	transcript	XM_023255205.1	protein_coding	3	c.444+6264G>A
chrA1	113180082	G	A	PASS	intron_variant	MODIFIER	TCF7	101098768	transcript	XM_023255196.1	protein_coding	3	c.444+6264G>A
chrA1	113180082	G	A	PASS	intron_variant	MODIFIER	TCF7	101098768	transcript	XM_023255177.1	protein_coding	3	c.444+6264G>A
chrA1	113180082	G	A	PASS	intron_variant	MODIFIER	TCF7	101098768	transcript	XM_023255179.1	protein_coding	3	c.444+6264G>A
chrA1	113180082	G	A	PASS	intron_variant	MODIFIER	TCF7	101098768	transcript	XM_023255193.1	protein_coding	2	c.96+6264G>A
chrA1	113180082	G	A	PASS	intron_variant	MODIFIER	TCF7	101098768	transcript	XM_023255183.1	protein_coding	2	c.96+6264G>A
chrA1	113263569	G	A	PASS	intron_variant	MODIFIER	PPP2CA	101099271	transcript	XM_003980768.5	protein_coding	1	c.102+1682C>T
chrA1	113445395	G	A	PASS	intron_variant	MODIFIER	LOC102899549	102899549	transcript	XR_002742920.1	pseudogene	3	n.375-8800C>T
chrA1	113445395	G	A	PASS	intron_variant	MODIFIER	JADE2	101100177	transcript	XM_019832025.2	protein_coding	2	c.-106+17517G>A
chrA1	113445395	G	A	PASS	intron_variant	MODIFIER	JADE2	101100177	transcript	XM_023255281.1	protein_coding	2	c.-290+17517G>A
chrA1	113445395	G	A	PASS	intron_variant	MODIFIER	JADE2	101100177	transcript	XM_023255283.1	protein_coding	2	c.-290+17517G>A
chrA1	113445395	G	A	PASS	intron_variant	MODIFIER	LOC102899549	102899549	transcript	XR_002742922.1	pseudogene	3	n.212-6197C>T
chrA1	113445395	G	A	PASS	intron_variant	MODIFIER	LOC102899549	102899549	transcript	XR_002742923.1	pseudogene	2	n.144-6197C>T
chrA1	113686644	C	T	PASS	downstream_gene_variant	MODIFIER	CAMLG	101100691	transcript	XM_003980774.2	protein_coding	-1	c.*5016C>T
chrA1	113686644	C	T	PASS	intron_variant	MODIFIER	DDX46	101100939	transcript	XM_006927606.4	protein_coding	1	c.17+478C>T
chrA1	113686644	C	T	PASS	intron_variant	MODIFIER	DDX46	101100939	transcript	XM_003980775.4	protein_coding	1	c.17+478C>T
chrA1	113700787	C	T	PASS	intron_variant	MODIFIER	DDX46	101100939	transcript	XM_006927606.4	protein_coding	5	c.610+465C>T
chrA1	113700787	C	T	PASS	intron_variant	MODIFIER	DDX46	101100939	transcript	XM_003980775.4	protein_coding	5	c.610+465C>T
chrA1	113701078	T	A	PASS	intron_variant	MODIFIER	DDX46	101100939	transcript	XM_006927606.4	protein_coding	5	c.610+756T>A
chrA1	113701078	T	A	PASS	intron_variant	MODIFIER	DDX46	101100939	transcript	XM_003980775.4	protein_coding	5	c.610+756T>A
chrA1	113709959	T	A	PASS	intron_variant	MODIFIER	DDX46	101100939	transcript	XM_006927606.4	protein_coding	12	c.1540+313T>A
chrA1	113709959	T	A	PASS	intron_variant	MODIFIER	DDX46	101100939	transcript	XM_003980775.4	protein_coding	12	c.1540+313T>A
chrA1	113712643	A	G	PASS	downstream_gene_variant	MODIFIER	LOC111556980	111556980	transcript	XR_002736694.1	pseudogene	-1	n.*3309T>C
chrA1	113712643	A	G	PASS	intron_variant	MODIFIER	DDX46	101100939	transcript	XM_006927606.4	protein_coding	13	c.1623+1133A>G
chrA1	113712643	A	G	PASS	intron_variant	MODIFIER	DDX46	101100939	transcript	XM_003980775.4	protein_coding	13	c.1623+1133A>G
chrA1	113713619	C	T	PASS	downstream_gene_variant	MODIFIER	LOC111556980	111556980	transcript	XR_002736694.1	pseudogene	-1	n.*2333G>A
chrA1	113713619	C	T	PASS	intron_variant	MODIFIER	DDX46	101100939	transcript	XM_006927606.4	protein_coding	13	c.1623+2109C>T
chrA1	113713619	C	T	PASS	intron_variant	MODIFIER	DDX46	101100939	transcript	XM_003980775.4	protein_coding	13	c.1623+2109C>T
chrA1	113715394	G	A	PASS	downstream_gene_variant	MODIFIER	LOC111556980	111556980	transcript	XR_002736694.1	pseudogene	-1	n.*558C>T
chrA1	113715394	G	A	PASS	intron_variant	MODIFIER	DDX46	101100939	transcript	XM_006927606.4	protein_coding	13	c.1623+3884G>A
chrA1	113715394	G	A	PASS	intron_variant	MODIFIER	DDX46	101100939	transcript	XM_003980775.4	protein_coding	13	c.1623+3884G>A
chrA1	113726994	C	CT	PASS	intron_variant	MODIFIER	DDX46	101100939	transcript	XM_006927606.4	protein_coding	15	c.1951+5085_1951+5086insT
chrA1	113726994	C	CT	PASS	intron_variant	MODIFIER	DDX46	101100939	transcript	XM_003980775.4	protein_coding	15	c.1951+5085_1951+5086insT
chrA1	113738870	GAC	G	PASS	intron_variant	MODIFIER	DDX46	101100939	transcript	XM_006927606.4	protein_coding	16	c.2146-444_2146-443delAC
chrA1	113738870	GAC	G	PASS	intron_variant	MODIFIER	DDX46	101100939	transcript	XM_003980775.4	protein_coding	16	c.2146-444_2146-443delAC
chrA1	113751922	C	T	PASS	intron_variant	MODIFIER	DDX46	101100939	transcript	XM_006927606.4	protein_coding	21	c.2975-2919C>T
chrA1	113751922	C	T	PASS	intron_variant	MODIFIER	DDX46	101100939	transcript	XM_003980775.4	protein_coding	21	c.2972-2919C>T
chrA1	113753849	AAAT	A	PASS	intron_variant	MODIFIER	DDX46	101100939	transcript	XM_006927606.4	protein_coding	21	c.2975-991_2975-989delAAT
chrA1	113753849	AAAT	A	PASS	intron_variant	MODIFIER	DDX46	101100939	transcript	XM_003980775.4	protein_coding	21	c.2972-991_2972-989delAAT
chrA1	113753951	C	G	PASS	intron_variant	MODIFIER	DDX46	101100939	transcript	XM_006927606.4	protein_coding	21	c.2975-890C>G
chrA1	113753951	C	G	PASS	intron_variant	MODIFIER	DDX46	101100939	transcript	XM_003980775.4	protein_coding	21	c.2972-890C>G
chrA1	113754942	A	G	PASS	intron_variant	MODIFIER	DDX46	101100939	transcript	XM_006927606.4	protein_coding	22	c.3048+28A>G
chrA1	113754942	A	G	PASS	intron_variant	MODIFIER	DDX46	101100939	transcript	XM_003980775.4	protein_coding	22	c.3045+28A>G
chrA1	113760847	C	T	PASS	upstream_gene_variant	MODIFIER	CA1H5orf24	101101186	transcript	XM_003980776.4	protein_coding	-1	c.-9609C>T
chrA1	113760847	C	T	PASS	upstream_gene_variant	MODIFIER	CA1H5orf24	101101186	transcript	XM_011282156.3	protein_coding	-1	c.-9609C>T
chrA1	113760847	C	T	PASS	downstream_gene_variant	MODIFIER	DDX46	101100939	transcript	XM_006927606.4	protein_coding	-1	c.*4721C>T
chrA1	113760847	C	T	PASS	downstream_gene_variant	MODIFIER	DDX46	101100939	transcript	XM_003980775.4	protein_coding	-1	c.*4721C>T
chrA1	113760847	C	T	PASS	intergenic_region	MODIFIER	DDX46-CA1H5orf24	101100939-101101186	intergenic_region	101100939-101101186		-1	n.113760847C>T
chrA1	113761979	A	G	PASS	upstream_gene_variant	MODIFIER	CA1H5orf24	101101186	transcript	XM_003980776.4	protein_coding	-1	c.-8477A>G
chrA1	113761979	A	G	PASS	upstream_gene_variant	MODIFIER	CA1H5orf24	101101186	transcript	XM_011282156.3	protein_coding	-1	c.-8477A>G
chrA1	113761979	A	G	PASS	downstream_gene_variant	MODIFIER	DDX46	101100939	transcript	XM_006927606.4	protein_coding	-1	c.*5853A>G
chrA1	113761979	A	G	PASS	downstream_gene_variant	MODIFIER	DDX46	101100939	transcript	XM_003980775.4	protein_coding	-1	c.*5853A>G
chrA1	113761979	A	G	PASS	intergenic_region	MODIFIER	DDX46-CA1H5orf24	101100939-101101186	intergenic_region	101100939-101101186		-1	n.113761979A>G
chrA1	113763701	A	T	PASS	upstream_gene_variant	MODIFIER	CA1H5orf24	101101186	transcript	XM_003980776.4	protein_coding	-1	c.-6755A>T
chrA1	113763701	A	T	PASS	upstream_gene_variant	MODIFIER	CA1H5orf24	101101186	transcript	XM_011282156.3	protein_coding	-1	c.-6755A>T
chrA1	113763701	A	T	PASS	intergenic_region	MODIFIER	DDX46-CA1H5orf24	101100939-101101186	intergenic_region	101100939-101101186		-1	n.113763701A>T
chrA1	113764641	C	T	PASS	upstream_gene_variant	MODIFIER	CA1H5orf24	101101186	transcript	XM_003980776.4	protein_coding	-1	c.-5815C>T
chrA1	113764641	C	T	PASS	upstream_gene_variant	MODIFIER	CA1H5orf24	101101186	transcript	XM_011282156.3	protein_coding	-1	c.-5815C>T
chrA1	113764641	C	T	PASS	intergenic_region	MODIFIER	DDX46-CA1H5orf24	101100939-101101186	intergenic_region	101100939-101101186		-1	n.113764641C>T
chrA1	113765384	G	A	PASS	intron_variant	MODIFIER	CA1H5orf24	101101186	transcript	XM_003980776.4	protein_coding	1	c.-4+261G>A
chrA1	113765384	G	A	PASS	intron_variant	MODIFIER	CA1H5orf24	101101186	transcript	XM_011282156.3	protein_coding	1	c.-4+261G>A
chrA1	113771058	G	A	PASS	3_prime_UTR_variant	MODIFIER	CA1H5orf24	101101186	transcript	XM_003980776.4	protein_coding	2	c.*36G>A
chrA1	113771058	G	A	PASS	intron_variant	MODIFIER	CA1H5orf24	101101186	transcript	XM_011282156.3	protein_coding	2	c.427+176G>A
chrA1	113776960	C	T	PASS	downstream_gene_variant	MODIFIER	CA1H5orf24	101101186	transcript	XM_003980776.4	protein_coding	-1	c.*5938C>T
chrA1	113776960	C	T	PASS	downstream_gene_variant	MODIFIER	CA1H5orf24	101101186	transcript	XM_011282156.3	protein_coding	-1	c.*4276C>T
chrA1	113776960	C	T	PASS	intergenic_region	MODIFIER	CA1H5orf24-LOC109500626	101101186-109500626	intergenic_region	101101186-109500626		-1	n.113776960C>T
chrA1	113777061	AAAAC	A	PASS	downstream_gene_variant	MODIFIER	CA1H5orf24	101101186	transcript	XM_003980776.4	protein_coding	-1	c.*6040_*6043delAAAC
chrA1	113777061	AAAAC	A	PASS	downstream_gene_variant	MODIFIER	CA1H5orf24	101101186	transcript	XM_011282156.3	protein_coding	-1	c.*4378_*4381delAAAC
chrA1	113777061	AAAAC	A	PASS	intergenic_region	MODIFIER	CA1H5orf24-LOC109500626	101101186-109500626	intergenic_region	101101186-109500626		-1	n.113777062_113777065delAAAC
chrA1	113777155	C	T	PASS	downstream_gene_variant	MODIFIER	CA1H5orf24	101101186	transcript	XM_003980776.4	protein_coding	-1	c.*6133C>T
chrA1	113777155	C	T	PASS	downstream_gene_variant	MODIFIER	CA1H5orf24	101101186	transcript	XM_011282156.3	protein_coding	-1	c.*4471C>T
chrA1	113777155	C	T	PASS	intergenic_region	MODIFIER	CA1H5orf24-LOC109500626	101101186-109500626	intergenic_region	101101186-109500626		-1	n.113777155C>T
chrA1	113779751	T	A	PASS	downstream_gene_variant	MODIFIER	CA1H5orf24	101101186	transcript	XM_003980776.4	protein_coding	-1	c.*8729T>A
chrA1	113779751	T	A	PASS	downstream_gene_variant	MODIFIER	CA1H5orf24	101101186	transcript	XM_011282156.3	protein_coding	-1	c.*7067T>A
chrA1	113779751	T	A	PASS	intergenic_region	MODIFIER	CA1H5orf24-LOC109500626	101101186-109500626	intergenic_region	101101186-109500626		-1	n.113779751T>A
chrA1	113781502	C	G	PASS	intergenic_region	MODIFIER	CA1H5orf24-LOC109500626	101101186-109500626	intergenic_region	101101186-109500626		-1	n.113781502C>G
chrA1	113781646	C	T	PASS	intergenic_region	MODIFIER	CA1H5orf24-LOC109500626	101101186-109500626	intergenic_region	101101186-109500626		-1	n.113781646C>T
chrA1	113787363	A	AGAGAGAGG	PASS	upstream_gene_variant	MODIFIER	TXNDC15	101086694	transcript	XM_003980886.5	protein_coding	-1	c.-1185_-1184insGAGAGAGG
chrA1	113787363	A	AGAGAGAGG	PASS	intron_variant	MODIFIER	LOC109500626	109500626	transcript	XR_002158295.2	pseudogene	1	n.319-302_319-301insCCTCTCTC
chrA1	113787420	AAGCAGGCTCTGCACTGTCAGCACAG	A	PASS	upstream_gene_variant	MODIFIER	TXNDC15	101086694	transcript	XM_003980886.5	protein_coding	-1	c.-1127_-1103delAGCAGGCTCTGCACTGTCAGCACAG
chrA1	113787420	AAGCAGGCTCTGCACTGTCAGCACAG	A	PASS	intron_variant	MODIFIER	LOC109500626	109500626	transcript	XR_002158295.2	pseudogene	1	n.319-383_319-359delCTGTGCTGACAGTGCAGAGCCTGCT
chrA1	113788072	C	A	PASS	upstream_gene_variant	MODIFIER	TXNDC15	101086694	transcript	XM_003980886.5	protein_coding	-1	c.-476C>A
chrA1	113788072	C	A	PASS	intron_variant	MODIFIER	LOC109500626	109500626	transcript	XR_002158295.2	pseudogene	1	n.318+150G>T
chrA1	113791657	G	A	PASS	upstream_gene_variant	MODIFIER	LOC109500626	109500626	transcript	XR_002158295.2	pseudogene	-1	n.-3118C>T
chrA1	113791657	G	A	PASS	intron_variant	MODIFIER	TXNDC15	101086694	transcript	XM_003980886.5	protein_coding	1	c.212-2633G>A
chrA1	113791788	A	G	PASS	upstream_gene_variant	MODIFIER	LOC109500626	109500626	transcript	XR_002158295.2	pseudogene	-1	n.-3249T>C
chrA1	113791788	A	G	PASS	intron_variant	MODIFIER	TXNDC15	101086694	transcript	XM_003980886.5	protein_coding	1	c.212-2502A>G
chrA1	113798038	G	A	PASS	downstream_gene_variant	MODIFIER	LOC105260556	105260556	transcript	XR_890311.3	pseudogene	-1	n.*4647C>T
chrA1	113798038	G	A	PASS	downstream_gene_variant	MODIFIER	LOC105260556	105260556	transcript	XR_002158294.2	pseudogene	-1	n.*4647C>T
chrA1	113798038	G	A	PASS	intron_variant	MODIFIER	TXNDC15	101086694	transcript	XM_003980886.5	protein_coding	3	c.869+1075G>A
chrA1	113798788	AT	A	PASS	downstream_gene_variant	MODIFIER	LOC105260556	105260556	transcript	XR_890311.3	pseudogene	-1	n.*3896delA
chrA1	113798788	AT	A	PASS	downstream_gene_variant	MODIFIER	LOC105260556	105260556	transcript	XR_002158294.2	pseudogene	-1	n.*3896delA
chrA1	113798788	AT	A	PASS	intron_variant	MODIFIER	TXNDC15	101086694	transcript	XM_003980886.5	protein_coding	3	c.870-1044delT
chrA1	113799533	ACT	A	PASS	downstream_gene_variant	MODIFIER	LOC105260556	105260556	transcript	XR_890311.3	pseudogene	-1	n.*3150_*3151delAG
chrA1	113799533	ACT	A	PASS	downstream_gene_variant	MODIFIER	LOC105260556	105260556	transcript	XR_002158294.2	pseudogene	-1	n.*3150_*3151delAG
chrA1	113799533	ACT	A	PASS	intron_variant	MODIFIER	TXNDC15	101086694	transcript	XM_003980886.5	protein_coding	3	c.870-299_870-298delCT
chrA1	113799580	A	G	PASS	downstream_gene_variant	MODIFIER	LOC105260556	105260556	transcript	XR_890311.3	pseudogene	-1	n.*3105T>C
chrA1	113799580	A	G	PASS	downstream_gene_variant	MODIFIER	LOC105260556	105260556	transcript	XR_002158294.2	pseudogene	-1	n.*3105T>C
chrA1	113799580	A	G	PASS	intron_variant	MODIFIER	TXNDC15	101086694	transcript	XM_003980886.5	protein_coding	3	c.870-253A>G
chrA1	113800462	T	C	PASS	downstream_gene_variant	MODIFIER	LOC105260556	105260556	transcript	XR_890311.3	pseudogene	-1	n.*2223A>G
chrA1	113800462	T	C	PASS	downstream_gene_variant	MODIFIER	LOC105260556	105260556	transcript	XR_002158294.2	pseudogene	-1	n.*2223A>G
chrA1	113800462	T	C	PASS	intron_variant	MODIFIER	TXNDC15	101086694	transcript	XM_003980886.5	protein_coding	4	c.1000+499T>C
chrA1	113800864	C	CT	PASS	downstream_gene_variant	MODIFIER	LOC105260556	105260556	transcript	XR_890311.3	pseudogene	-1	n.*1820_*1821insA
chrA1	113800864	C	CT	PASS	downstream_gene_variant	MODIFIER	LOC105260556	105260556	transcript	XR_002158294.2	pseudogene	-1	n.*1820_*1821insA
chrA1	113800864	C	CT	PASS	intron_variant	MODIFIER	TXNDC15	101086694	transcript	XM_003980886.5	protein_coding	4	c.1000+901_1000+902insT
chrA1	113807132	A	G	PASS	upstream_gene_variant	MODIFIER	LOC105260556	105260556	transcript	XR_890311.3	pseudogene	-1	n.-575T>C
chrA1	113807132	A	G	PASS	upstream_gene_variant	MODIFIER	LOC105260556	105260556	transcript	XR_002158294.2	pseudogene	-1	n.-575T>C
chrA1	113807132	A	G	PASS	downstream_gene_variant	MODIFIER	TXNDC15	101086694	transcript	XM_003980886.5	protein_coding	-1	c.*4641A>G
chrA1	113807132	A	G	PASS	intron_variant	MODIFIER	PCBD2	101086943	transcript	XM_023255386.1	protein_coding	1	c.84+208A>G
chrA1	113807132	A	G	PASS	intron_variant	MODIFIER	PCBD2	101086943	transcript	XM_023255395.1	protein_coding	1	c.84+208A>G
chrA1	113807132	A	G	PASS	intron_variant	MODIFIER	PCBD2	101086943	transcript	XM_023255388.1	protein_coding	1	c.84+208A>G
chrA1	113810676	C	T	PASS	upstream_gene_variant	MODIFIER	LOC105260556	105260556	transcript	XR_890311.3	pseudogene	-1	n.-4119G>A
chrA1	113810676	C	T	PASS	upstream_gene_variant	MODIFIER	LOC105260556	105260556	transcript	XR_002158294.2	pseudogene	-1	n.-4119G>A
chrA1	113810676	C	T	PASS	intron_variant	MODIFIER	PCBD2	101086943	transcript	XM_023255386.1	protein_coding	2	c.216+667C>T
chrA1	113810676	C	T	PASS	intron_variant	MODIFIER	PCBD2	101086943	transcript	XM_023255395.1	protein_coding	2	c.216+667C>T
chrA1	113810676	C	T	PASS	intron_variant	MODIFIER	PCBD2	101086943	transcript	XM_023255388.1	protein_coding	2	c.216+667C>T
chrA1	113810811	G	A	PASS	upstream_gene_variant	MODIFIER	LOC105260556	105260556	transcript	XR_890311.3	pseudogene	-1	n.-4254C>T
chrA1	113810811	G	A	PASS	upstream_gene_variant	MODIFIER	LOC105260556	105260556	transcript	XR_002158294.2	pseudogene	-1	n.-4254C>T
chrA1	113810811	G	A	PASS	intron_variant	MODIFIER	PCBD2	101086943	transcript	XM_023255386.1	protein_coding	2	c.216+802G>A
chrA1	113810811	G	A	PASS	intron_variant	MODIFIER	PCBD2	101086943	transcript	XM_023255395.1	protein_coding	2	c.216+802G>A
chrA1	113810811	G	A	PASS	intron_variant	MODIFIER	PCBD2	101086943	transcript	XM_023255388.1	protein_coding	2	c.216+802G>A
chrA1	113872495	A	G	PASS	intron_variant	MODIFIER	CATSPER3	101101438	transcript	XM_003980777.5	protein_coding	2	c.276+6625A>G
chrA1	113872495	A	G	PASS	intron_variant	MODIFIER	PCBD2	101086943	transcript	XM_023255388.1	protein_coding	4	c.*48-13284A>G
chrA1	113872495	A	G	PASS	intron_variant	MODIFIER	CATSPER3	101101438	transcript	XM_023255379.1	protein_coding	2	c.276+6625A>G
chrA1	113976375	G	A	PASS	intergenic_region	MODIFIER	LOC109500635-LOC109500634	109500635-109500634	intergenic_region	109500635-109500634		-1	n.113976375G>A
chrA1	113994795	A	G	PASS	intergenic_region	MODIFIER	LOC109500635-LOC109500634	109500635-109500634	intergenic_region	109500635-109500634		-1	n.113994795A>G
chrA1	114062912	G	A	PASS	intergenic_region	MODIFIER	LOC109500634-LOC102900331	109500634-102900331	intergenic_region	109500634-102900331		-1	n.114062912G>A
chrA1	114072312	G	T	PASS	intergenic_region	MODIFIER	LOC109500634-LOC102900331	109500634-102900331	intergenic_region	109500634-102900331		-1	n.114072312G>T
chrA1	114072397	C	T	PASS	intergenic_region	MODIFIER	LOC109500634-LOC102900331	109500634-102900331	intergenic_region	109500634-102900331		-1	n.114072397C>T
chrA1	114072908	C	T	PASS	intergenic_region	MODIFIER	LOC109500634-LOC102900331	109500634-102900331	intergenic_region	109500634-102900331		-1	n.114072908C>T
chrA1	114074316	A	G	PASS	intergenic_region	MODIFIER	LOC109500634-LOC102900331	109500634-102900331	intergenic_region	109500634-102900331		-1	n.114074316A>G
chrA1	114077975	C	A	PASS	intergenic_region	MODIFIER	LOC109500634-LOC102900331	109500634-102900331	intergenic_region	109500634-102900331		-1	n.114077975C>A
chrA1	114082433	G	A	PASS	intergenic_region	MODIFIER	LOC109500634-LOC102900331	109500634-102900331	intergenic_region	109500634-102900331		-1	n.114082433G>A
chrA1	114094073	G	A	PASS	intergenic_region	MODIFIER	LOC109500634-LOC102900331	109500634-102900331	intergenic_region	109500634-102900331		-1	n.114094073G>A
chrA1	114096051	T	G	PASS	intergenic_region	MODIFIER	LOC109500634-LOC102900331	109500634-102900331	intergenic_region	109500634-102900331		-1	n.114096051T>G
chrA1	114102110	T	C	PASS	upstream_gene_variant	MODIFIER	LOC102900331	102900331	transcript	XR_002158304.2	pseudogene	-1	n.-727T>C
chrA1	114102110	T	C	PASS	upstream_gene_variant	MODIFIER	LOC102900331	102900331	transcript	XR_002742948.1	pseudogene	-1	n.-727T>C
chrA1	114102110	T	C	PASS	intergenic_region	MODIFIER	LOC109500634-LOC102900331	109500634-102900331	intergenic_region	109500634-102900331		-1	n.114102110T>C
chrA1	114102667	C	T	PASS	upstream_gene_variant	MODIFIER	LOC102900331	102900331	transcript	XR_002158304.2	pseudogene	-1	n.-170C>T
chrA1	114102667	C	T	PASS	upstream_gene_variant	MODIFIER	LOC102900331	102900331	transcript	XR_002742948.1	pseudogene	-1	n.-170C>T
chrA1	114102667	C	T	PASS	intergenic_region	MODIFIER	LOC109500634-LOC102900331	109500634-102900331	intergenic_region	109500634-102900331		-1	n.114102667C>T
chrA1	114103398	T	G	PASS	intron_variant	MODIFIER	LOC102900331	102900331	transcript	XR_002158304.2	pseudogene	1	n.189+373T>G
chrA1	114103398	T	G	PASS	intron_variant	MODIFIER	LOC102900331	102900331	transcript	XR_002742948.1	pseudogene	1	n.189+373T>G
chrA1	114104169	G	A	PASS	intron_variant	MODIFIER	LOC102900331	102900331	transcript	XR_002158304.2	pseudogene	1	n.189+1144G>A
chrA1	114104169	G	A	PASS	intron_variant	MODIFIER	LOC102900331	102900331	transcript	XR_002742948.1	pseudogene	1	n.189+1144G>A
chrA1	114104263	C	T	PASS	intron_variant	MODIFIER	LOC102900331	102900331	transcript	XR_002158304.2	pseudogene	1	n.189+1238C>T
chrA1	114104263	C	T	PASS	intron_variant	MODIFIER	LOC102900331	102900331	transcript	XR_002742948.1	pseudogene	1	n.189+1238C>T
chrA1	114106294	C	T	PASS	intron_variant	MODIFIER	LOC102900331	102900331	transcript	XR_002158304.2	pseudogene	2	n.395+551C>T
chrA1	114106294	C	T	PASS	intron_variant	MODIFIER	LOC102900331	102900331	transcript	XR_002742948.1	pseudogene	2	n.395+551C>T
chrA1	114107921	C	T	PASS	intron_variant	MODIFIER	LOC102900331	102900331	transcript	XR_002158304.2	pseudogene	2	n.395+2178C>T
chrA1	114107921	C	T	PASS	intron_variant	MODIFIER	LOC102900331	102900331	transcript	XR_002742948.1	pseudogene	2	n.395+2178C>T
chrA1	114108278	G	A	PASS	intron_variant	MODIFIER	LOC102900331	102900331	transcript	XR_002158304.2	pseudogene	2	n.395+2535G>A
chrA1	114108278	G	A	PASS	intron_variant	MODIFIER	LOC102900331	102900331	transcript	XR_002742948.1	pseudogene	2	n.395+2535G>A
chrA1	114108755	C	T	PASS	intron_variant	MODIFIER	LOC102900331	102900331	transcript	XR_002158304.2	pseudogene	2	n.395+3012C>T
chrA1	114108755	C	T	PASS	intron_variant	MODIFIER	LOC102900331	102900331	transcript	XR_002742948.1	pseudogene	2	n.395+3012C>T
chrA1	114108857	C	T	PASS	intron_variant	MODIFIER	LOC102900331	102900331	transcript	XR_002158304.2	pseudogene	2	n.395+3114C>T
chrA1	114108857	C	T	PASS	intron_variant	MODIFIER	LOC102900331	102900331	transcript	XR_002742948.1	pseudogene	2	n.395+3114C>T
chrA1	114109000	C	T	PASS	intron_variant	MODIFIER	LOC102900331	102900331	transcript	XR_002158304.2	pseudogene	2	n.395+3257C>T
chrA1	114109000	C	T	PASS	intron_variant	MODIFIER	LOC102900331	102900331	transcript	XR_002742948.1	pseudogene	2	n.395+3257C>T
chrA1	114109384	T	C	PASS	intron_variant	MODIFIER	LOC102900331	102900331	transcript	XR_002158304.2	pseudogene	2	n.395+3641T>C
chrA1	114109384	T	C	PASS	intron_variant	MODIFIER	LOC102900331	102900331	transcript	XR_002742948.1	pseudogene	2	n.395+3641T>C
chrA1	114109891	T	A	PASS	intron_variant	MODIFIER	LOC102900331	102900331	transcript	XR_002158304.2	pseudogene	2	n.395+4148T>A
chrA1	114109891	T	A	PASS	intron_variant	MODIFIER	LOC102900331	102900331	transcript	XR_002742948.1	pseudogene	2	n.395+4148T>A
chrA1	114118474	C	T	PASS	intron_variant	MODIFIER	LOC102900331	102900331	transcript	XR_002158304.2	pseudogene	2	n.396-4751C>T
chrA1	114118474	C	T	PASS	intron_variant	MODIFIER	LOC102900331	102900331	transcript	XR_002742948.1	pseudogene	2	n.396-4751C>T
chrA1	114118504	C	T	PASS	intron_variant	MODIFIER	LOC102900331	102900331	transcript	XR_002158304.2	pseudogene	2	n.396-4721C>T
chrA1	114118504	C	T	PASS	intron_variant	MODIFIER	LOC102900331	102900331	transcript	XR_002742948.1	pseudogene	2	n.396-4721C>T
chrA1	114118524	GGATGGGCCA	G	PASS	intron_variant	MODIFIER	LOC102900331	102900331	transcript	XR_002158304.2	pseudogene	2	n.396-4700_396-4692delGATGGGCCA
chrA1	114118524	GGATGGGCCA	G	PASS	intron_variant	MODIFIER	LOC102900331	102900331	transcript	XR_002742948.1	pseudogene	2	n.396-4700_396-4692delGATGGGCCA
chrA1	114119356	C	G	PASS	intron_variant	MODIFIER	LOC102900331	102900331	transcript	XR_002158304.2	pseudogene	2	n.396-3869C>G
chrA1	114119356	C	G	PASS	intron_variant	MODIFIER	LOC102900331	102900331	transcript	XR_002742948.1	pseudogene	2	n.396-3869C>G
chrA1	114120429	G	T	PASS	intron_variant	MODIFIER	LOC102900331	102900331	transcript	XR_002158304.2	pseudogene	2	n.396-2796G>T
chrA1	114120429	G	T	PASS	intron_variant	MODIFIER	LOC102900331	102900331	transcript	XR_002742948.1	pseudogene	2	n.396-2796G>T
chrA1	114121343	C	T	PASS	intron_variant	MODIFIER	LOC102900331	102900331	transcript	XR_002158304.2	pseudogene	2	n.396-1882C>T
[truncated: 33,033 more rows]

## Sheet: Private heterozygous variants
Table S2. Private variants in the sequenced cat affected with L-2-hydroxyglutaric aciduria. Private variants were obtained by filtering all variants that were present at least once in 48 control genomes. This resulted in 11'860 homozygous and 69'034 heterozygous private variants for the affected cat. Please note that variants are listed multiple times, if they have predicted effects on more than …
#CHROM	POS	REF	ALT	FILTER	EFFECT	IMPACT	GENE	GENEID	FEATURE	FEATUREID	BIOTYPE	RANK	HGVS_C	HGVS_P
chrA1	54969	A	C	PASS	intergenic_region	MODIFIER	CHR_START-LOC102899061	CHR_START-102899061	intergenic_region	CHR_START-102899061		-1	n.54969A>C
chrA1	136685	G	C	PASS	intergenic_region	MODIFIER	LOC101090826-TRNAE-UUC	101090826-109493176	intergenic_region	101090826-109493176		-1	n.136685G>C
chrA1	161655	T	G	PASS	upstream_gene_variant	MODIFIER	CCDC115	101080349	transcript	XM_011289120.3	protein_coding	-1	c.-1019A>C
chrA1	161655	T	G	PASS	upstream_gene_variant	MODIFIER	CCDC115	101080349	transcript	XM_003980242.5	protein_coding	-1	c.-1019A>C
chrA1	161655	T	G	PASS	intron_variant	MODIFIER	IMP4	101080603	transcript	XM_003980243.4	protein_coding	2	c.112+54T>G
chrA1	161729	C	G	PASS	upstream_gene_variant	MODIFIER	CCDC115	101080349	transcript	XM_011289120.3	protein_coding	-1	c.-1093G>C
chrA1	161729	C	G	PASS	upstream_gene_variant	MODIFIER	CCDC115	101080349	transcript	XM_003980242.5	protein_coding	-1	c.-1093G>C
chrA1	161729	C	G	PASS	intron_variant	MODIFIER	IMP4	101080603	transcript	XM_003980243.4	protein_coding	2	c.112+128C>G
chrA1	205503	A	G	PASS	downstream_gene_variant	MODIFIER	LOC109497565	109497565	transcript	109497565	pseudogene	-1	n.*4485A>G
chrA1	205503	A	G	PASS	downstream_gene_variant	MODIFIER	LOC109493209	109493209	transcript	109493209	pseudogene	-1	n.*3217T>C
chrA1	205503	A	G	PASS	intergenic_region	MODIFIER	LOC109497565-LOC109493209	109497565-109493209	intergenic_region	109497565-109493209		-1	n.205503A>G
chrA1	311308	A	G	PASS	downstream_gene_variant	MODIFIER	LOC102899369	102899369	transcript	XM_023247446.1	protein_coding	-1	c.*1499A>G
chrA1	311308	A	G	PASS	intergenic_region	MODIFIER	LOC102899369-ATP12A	102899369-101091583	intergenic_region	102899369-101091583		-1	n.311308A>G
chrA1	608825	A	C	PASS	intron_variant	MODIFIER	CENPJ	101081107	transcript	XM_003980244.4	protein_coding	4	c.868+856T>G
chrA1	608825	A	C	PASS	intron_variant	MODIFIER	CENPJ	101081107	transcript	XM_019815063.2	protein_coding	5	c.868+856T>G
chrA1	608825	A	C	PASS	intron_variant	MODIFIER	CENPJ	101081107	transcript	XM_019815190.2	protein_coding	5	c.868+856T>G
chrA1	608825	A	C	PASS	intron_variant	MODIFIER	CENPJ	101081107	transcript	XM_019815226.2	protein_coding	5	c.868+856T>G
chrA1	608825	A	C	PASS	intron_variant	MODIFIER	CENPJ	101081107	transcript	XM_019815137.2	protein_coding	5	c.868+856T>G
chrA1	608825	A	C	PASS	intron_variant	MODIFIER	CENPJ	101081107	transcript	XM_019815312.2	protein_coding	5	c.868+856T>G
chrA1	608825	A	C	PASS	intron_variant	MODIFIER	CENPJ	101081107	transcript	XM_006927146.4	protein_coding	5	c.868+856T>G
chrA1	811960	A	G	PASS	downstream_gene_variant	MODIFIER	MPHOSPH8	101081515	transcript	XM_011282719.3	protein_coding	-1	c.*3422A>G
chrA1	811960	A	G	PASS	downstream_gene_variant	MODIFIER	MPHOSPH8	101081515	transcript	XM_019815407.2	protein_coding	-1	c.*3422A>G
chrA1	811960	A	G	PASS	intron_variant	MODIFIER	PSPC1	101081777	transcript	XR_002739420.1	pseudogene	9	n.1707-56T>C
chrA1	891275	C	T	PASS	intron_variant	MODIFIER	PSPC1	101081777	transcript	XM_006927147.3	protein_coding	3	c.765-311G>A
chrA1	891275	C	T	PASS	intron_variant	MODIFIER	PSPC1	101081777	transcript	XR_002739420.1	pseudogene	3	n.992-311G>A
chrA1	1097813	C	CATCGTGGCTGGAGTGGAA	PASS	intron_variant	MODIFIER	ZMYM2	101082286	transcript	XM_019815621.2	protein_coding	6	c.1584+1139_1584+1140insATCGTGGCTGGAGTGGAA
chrA1	1097813	C	CATCGTGGCTGGAGTGGAA	PASS	intron_variant	MODIFIER	ZMYM2	101082286	transcript	XM_019815692.2	protein_coding	6	c.1584+1139_1584+1140insATCGTGGCTGGAGTGGAA
chrA1	1097813	C	CATCGTGGCTGGAGTGGAA	PASS	intron_variant	MODIFIER	ZMYM2	101082286	transcript	XM_019815643.1	protein_coding	7	c.1323+1139_1323+1140insATCGTGGCTGGAGTGGAA
chrA1	1186448	G	A	PASS	intergenic_region	MODIFIER	LOC111558556-GJA3	111558556-101092573	intergenic_region	111558556-101092573		-1	n.1186448G>A
chrA1	1208777	G	GACAAAAC	PASS	intron_variant	MODIFIER	GJA3	101092573	transcript	XM_023248644.1	protein_coding	1	c.-18+5367_-18+5368insGTTTTGT
chrA1	1208777	G	GACAAAAC	PASS	intron_variant	MODIFIER	GJA3	101092573	transcript	XM_023248653.1	protein_coding	1	c.-202+5367_-202+5368insGTTTTGT
chrA1	1590727	T	C	PASS	intron_variant	MODIFIER	CRYL1	101092816	transcript	XM_003980288.4	protein_coding	1	c.41+477A>G
chrA1	1668484	G	A	PASS	downstream_gene_variant	MODIFIER	LOC109493922	109493922	transcript	109493922	pseudogene	-1	n.*2449C>T
chrA1	1668484	G	A	PASS	intron_variant	MODIFIER	IFT88	101083054	transcript	XM_023248958.1	protein_coding	14	c.1202+1064G>A
chrA1	1668484	G	A	PASS	intron_variant	MODIFIER	IFT88	101083054	transcript	XM_023248971.1	protein_coding	13	c.1145+1064G>A
chrA1	1668484	G	A	PASS	intron_variant	MODIFIER	IFT88	101083054	transcript	XM_023248988.1	protein_coding	13	c.1139+1064G>A
chrA1	1668484	G	A	PASS	intron_variant	MODIFIER	IFT88	101083054	transcript	XM_023249016.1	protein_coding	13	c.968+1064G>A
chrA1	1668484	G	A	PASS	intron_variant	MODIFIER	IFT88	101083054	transcript	XM_023249045.1	protein_coding	12	c.968+1064G>A
chrA1	1668484	G	A	PASS	intron_variant	MODIFIER	IFT88	101083054	transcript	XM_023249073.1	protein_coding	11	c.968+1064G>A
chrA1	1668484	G	A	PASS	intron_variant	MODIFIER	IFT88	101083054	transcript	XM_023249092.1	protein_coding	9	c.884+1064G>A
chrA1	1738216	T	C	PASS	intron_variant	MODIFIER	IFT88	101083054	transcript	XM_023248958.1	protein_coding	24	c.2245+9562T>C
chrA1	1738216	T	C	PASS	intron_variant	MODIFIER	IFT88	101083054	transcript	XM_023248971.1	protein_coding	23	c.2188+9562T>C
chrA1	1738216	T	C	PASS	intron_variant	MODIFIER	IFT88	101083054	transcript	XM_023248988.1	protein_coding	23	c.2182+9562T>C
chrA1	1738216	T	C	PASS	intron_variant	MODIFIER	IFT88	101083054	transcript	XM_023249016.1	protein_coding	23	c.2011+9562T>C
chrA1	1738216	T	C	PASS	intron_variant	MODIFIER	IFT88	101083054	transcript	XM_023249045.1	protein_coding	22	c.2011+9562T>C
chrA1	1738216	T	C	PASS	intron_variant	MODIFIER	IFT88	101083054	transcript	XM_023249073.1	protein_coding	21	c.2011+9562T>C
chrA1	1738216	T	C	PASS	intron_variant	MODIFIER	IFT88	101083054	transcript	XM_023249092.1	protein_coding	19	c.1927+9562T>C
chrA1	1768754	C	T	PASS	intron_variant	MODIFIER	IL17D	101093070	transcript	XM_023249208.1	protein_coding	2	c.311+5491C>T
chrA1	1800480	C	CA	PASS	upstream_gene_variant	MODIFIER	EEF1AKMT1	101093321	transcript	XM_023249167.1	protein_coding	-1	c.-2480_-2479insT
chrA1	1800480	C	CA	PASS	intron_variant	MODIFIER	LOC109494068	109494068	transcript	XR_002148673.1	pseudogene	2	n.349-3927_349-3926insA
chrA1	1802705	A	G	PASS	upstream_gene_variant	MODIFIER	EEF1AKMT1	101093321	transcript	XM_023249167.1	protein_coding	-1	c.-4704T>C
chrA1	1802705	A	G	PASS	intron_variant	MODIFIER	LOC109494068	109494068	transcript	XR_002148673.1	pseudogene	2	n.349-1702A>G
chrA1	1808983	T	C	PASS	downstream_gene_variant	MODIFIER	LOC109494068	109494068	transcript	XR_002148673.1	pseudogene	-1	n.*636T>C
chrA1	1808983	T	C	PASS	intergenic_region	MODIFIER	LOC109494068-XPO4	109494068-101083313	intergenic_region	109494068-101083313		-1	n.1808983T>C
chrA1	1822544	C	T	PASS	intron_variant	MODIFIER	XPO4	101083313	transcript	XM_003980253.5	protein_coding	22	c.3258+1432G>A
chrA1	1822544	C	T	PASS	intron_variant	MODIFIER	XPO4	101083313	transcript	XM_006927154.3	protein_coding	22	c.3036+1432G>A
chrA1	1822544	C	T	PASS	intron_variant	MODIFIER	XPO4	101083313	transcript	XM_019817033.1	protein_coding	22	c.3036+1432G>A
chrA1	1822544	C	T	PASS	intron_variant	MODIFIER	XPO4	101083313	transcript	XM_019817077.2	protein_coding	23	c.3177+1432G>A
chrA1	1822544	C	T	PASS	intron_variant	MODIFIER	XPO4	101083313	transcript	XM_023249438.1	protein_coding	19	c.2917-1616G>A
chrA1	1822544	C	T	PASS	intron_variant	MODIFIER	XPO4	101083313	transcript	XM_019816971.2	protein_coding	22	c.3183+1432G>A
chrA1	1866698	A	C	PASS	intron_variant	MODIFIER	XPO4	101083313	transcript	XM_003980253.5	protein_coding	6	c.728-6171T>G
chrA1	1866698	A	C	PASS	intron_variant	MODIFIER	XPO4	101083313	transcript	XM_006927154.3	protein_coding	6	c.506-6171T>G
chrA1	1866698	A	C	PASS	intron_variant	MODIFIER	XPO4	101083313	transcript	XM_019817033.1	protein_coding	6	c.506-6171T>G
chrA1	1866698	A	C	PASS	intron_variant	MODIFIER	XPO4	101083313	transcript	XM_019817077.2	protein_coding	7	c.647-6171T>G
chrA1	1866698	A	C	PASS	intron_variant	MODIFIER	XPO4	101083313	transcript	XM_023249438.1	protein_coding	6	c.728-6171T>G
chrA1	1866698	A	C	PASS	intron_variant	MODIFIER	XPO4	101083313	transcript	XM_019816971.2	protein_coding	7	c.766-11300T>G
chrA1	1900068	G	A	PASS	intron_variant	MODIFIER	XPO4	101083313	transcript	XM_003980253.5	protein_coding	2	c.176-2400C>T
chrA1	1900068	G	A	PASS	intron_variant	MODIFIER	XPO4	101083313	transcript	XM_006927154.3	protein_coding	1	c.-204-2133C>T
chrA1	1900068	G	A	PASS	intron_variant	MODIFIER	XPO4	101083313	transcript	XM_019817033.1	protein_coding	1	c.-220-2117C>T
chrA1	1900068	G	A	PASS	intron_variant	MODIFIER	XPO4	101083313	transcript	XM_019817077.2	protein_coding	3	c.95-2400C>T
chrA1	1900068	G	A	PASS	intron_variant	MODIFIER	XPO4	101083313	transcript	XM_023249438.1	protein_coding	2	c.176-2400C>T
chrA1	1900068	G	A	PASS	intron_variant	MODIFIER	XPO4	101083313	transcript	XM_019816971.2	protein_coding	2	c.176-2400C>T
chrA1	1910855	C	CT	PASS	intron_variant	MODIFIER	XPO4	101083313	transcript	XM_003980253.5	protein_coding	1	c.70-7716_70-7715insA
chrA1	1910855	C	CT	PASS	intron_variant	MODIFIER	XPO4	101083313	transcript	XM_019817077.2	protein_coding	2	c.-12-7716_-12-7715insA
chrA1	1910855	C	CT	PASS	intron_variant	MODIFIER	XPO4	101083313	transcript	XM_023249438.1	protein_coding	1	c.70-7716_70-7715insA
chrA1	1910855	C	CT	PASS	intron_variant	MODIFIER	XPO4	101083313	transcript	XM_019816971.2	protein_coding	1	c.70-7716_70-7715insA
chrA1	1974195	T	A	PASS	intergenic_region	MODIFIER	XPO4-LATS2	101083313-101093824	intergenic_region	101083313-101093824		-1	n.1974195T>A
chrA1	1981947	GAAGA	G	PASS	intergenic_region	MODIFIER	XPO4-LATS2	101083313-101093824	intergenic_region	101083313-101093824		-1	n.1981948_1981951delAAGA
chrA1	2005799	G	A	PASS	upstream_gene_variant	MODIFIER	LATS2	101093824	transcript	XM_023249540.1	protein_coding	-1	c.-5166C>T
chrA1	2005799	G	A	PASS	intron_variant	MODIFIER	LATS2	101093824	transcript	XM_023249486.1	protein_coding	2	c.340-5163C>T
chrA1	2005799	G	A	PASS	intron_variant	MODIFIER	LATS2	101093824	transcript	XM_023249513.1	protein_coding	2	c.22-5163C>T
chrA1	2323440	GGAGA	G	PASS	intron_variant	MODIFIER	MICU2	101094561	transcript	XM_023249868.1	protein_coding	8	c.560+3724_560+3727delTCTC
chrA1	2331797	ACTTTCATTTT	A	PASS	intron_variant	MODIFIER	MICU2	101094561	transcript	XM_023249868.1	protein_coding	7	c.463-4542_463-4533delAAAATGAAAG
chrA1	2336919	A	C	PASS	intron_variant	MODIFIER	MICU2	101094561	transcript	XM_023249868.1	protein_coding	7	c.462+1232T>G
chrA1	2466153	C	T	PASS	intergenic_region	MODIFIER	MICU2-LOC109494431	101094561-109494431	intergenic_region	101094561-109494431		-1	n.2466153C>T
chrA1	2517355	G	A	PASS	intron_variant	MODIFIER	FGF9	101084335	transcript	XM_003980257.5	protein_coding	1	c.278-1739G>A
chrA1	2575847	C	T	PASS	intergenic_region	MODIFIER	FGF9-LOC111556740	101084335-111556740	intergenic_region	101084335-111556740		-1	n.2575847C>T
chrA1	2576263	C	T	PASS	intergenic_region	MODIFIER	FGF9-LOC111556740	101084335-111556740	intergenic_region	101084335-111556740		-1	n.2576263C>T
chrA1	2578497	G	A	PASS	intergenic_region	MODIFIER	FGF9-LOC111556740	101084335-111556740	intergenic_region	101084335-111556740		-1	n.2578497G>A
chrA1	2607190	T	C	PASS	intergenic_region	MODIFIER	FGF9-LOC111556740	101084335-111556740	intergenic_region	101084335-111556740		-1	n.2607190T>C
chrA1	2613951	C	T	PASS	intergenic_region	MODIFIER	FGF9-LOC111556740	101084335-111556740	intergenic_region	101084335-111556740		-1	n.2613951C>T
chrA1	2614946	C	A	PASS	intergenic_region	MODIFIER	FGF9-LOC111556740	101084335-111556740	intergenic_region	101084335-111556740		-1	n.2614946C>A
chrA1	2617268	C	T	PASS	intergenic_region	MODIFIER	FGF9-LOC111556740	101084335-111556740	intergenic_region	101084335-111556740		-1	n.2617268C>T
chrA1	2621435	TCTC	T	PASS	intergenic_region	MODIFIER	FGF9-LOC111556740	101084335-111556740	intergenic_region	101084335-111556740		-1	n.2621436_2621438delCTC
chrA1	2626037	C	A	PASS	intergenic_region	MODIFIER	FGF9-LOC111556740	101084335-111556740	intergenic_region	101084335-111556740		-1	n.2626037C>A
chrA1	2626433	C	T	PASS	intergenic_region	MODIFIER	FGF9-LOC111556740	101084335-111556740	intergenic_region	101084335-111556740		-1	n.2626433C>T
chrA1	2628600	T	A	PASS	intergenic_region	MODIFIER	FGF9-LOC111556740	101084335-111556740	intergenic_region	101084335-111556740		-1	n.2628600T>A
chrA1	2628932	A	G	PASS	intergenic_region	MODIFIER	FGF9-LOC111556740	101084335-111556740	intergenic_region	101084335-111556740		-1	n.2628932A>G
chrA1	2629076	G	A	PASS	intergenic_region	MODIFIER	FGF9-LOC111556740	101084335-111556740	intergenic_region	101084335-111556740		-1	n.2629076G>A
chrA1	2636360	A	T	PASS	intergenic_region	MODIFIER	FGF9-LOC111556740	101084335-111556740	intergenic_region	101084335-111556740		-1	n.2636360A>T
chrA1	2638882	A	G	PASS	intergenic_region	MODIFIER	FGF9-LOC111556740	101084335-111556740	intergenic_region	101084335-111556740		-1	n.2638882A>G
chrA1	2645446	G	A	PASS	intergenic_region	MODIFIER	FGF9-LOC111556740	101084335-111556740	intergenic_region	101084335-111556740		-1	n.2645446G>A
chrA1	2646023	C	T	PASS	intergenic_region	MODIFIER	FGF9-LOC111556740	101084335-111556740	intergenic_region	101084335-111556740		-1	n.2646023C>T
chrA1	2763437	C	A	PASS	intergenic_region	MODIFIER	FGF9-LOC111556740	101084335-111556740	intergenic_region	101084335-111556740		-1	n.2763437C>A
chrA1	2767243	C	A	PASS	intergenic_region	MODIFIER	FGF9-LOC111556740	101084335-111556740	intergenic_region	101084335-111556740		-1	n.2767243C>A
chrA1	2774412	T	A	PASS	intergenic_region	MODIFIER	FGF9-LOC111556740	101084335-111556740	intergenic_region	101084335-111556740		-1	n.2774412T>A
chrA1	2775554	C	T	PASS	intergenic_region	MODIFIER	FGF9-LOC111556740	101084335-111556740	intergenic_region	101084335-111556740		-1	n.2775554C>T
chrA1	2777237	G	A	PASS	intergenic_region	MODIFIER	FGF9-LOC111556740	101084335-111556740	intergenic_region	101084335-111556740		-1	n.2777237G>A
chrA1	2777359	C	T	PASS	intergenic_region	MODIFIER	FGF9-LOC111556740	101084335-111556740	intergenic_region	101084335-111556740		-1	n.2777359C>T
chrA1	2783551	T	C	PASS	intergenic_region	MODIFIER	FGF9-LOC111556740	101084335-111556740	intergenic_region	101084335-111556740		-1	n.2783551T>C
chrA1	2785334	C	T	PASS	intergenic_region	MODIFIER	FGF9-LOC111556740	101084335-111556740	intergenic_region	101084335-111556740		-1	n.2785334C>T
chrA1	2791267	C	A	PASS	intergenic_region	MODIFIER	FGF9-LOC111556740	101084335-111556740	intergenic_region	101084335-111556740		-1	n.2791267C>A
chrA1	2896962	T	C	PASS	intergenic_region	MODIFIER	FGF9-LOC111556740	101084335-111556740	intergenic_region	101084335-111556740		-1	n.2896962T>C
chrA1	3055175	T	G	PASS	intergenic_region	MODIFIER	LOC111556740-LOC109492527	111556740-109492527	intergenic_region	111556740-109492527		-1	n.3055175T>G
chrA1	3202962	CA	C	PASS	intergenic_region	MODIFIER	LOC111556740-LOC109492527	111556740-109492527	intergenic_region	111556740-109492527		-1	n.3202963delA
chrA1	3266144	G	T	PASS	intergenic_region	MODIFIER	LOC109492527-LOC109492533	109492527-109492533	intergenic_region	109492527-109492533		-1	n.3266144G>T
chrA1	3266519	A	C	PASS	intergenic_region	MODIFIER	LOC109492527-LOC109492533	109492527-109492533	intergenic_region	109492527-109492533		-1	n.3266519A>C
chrA1	3267000	GA	G	PASS	intergenic_region	MODIFIER	LOC109492527-LOC109492533	109492527-109492533	intergenic_region	109492527-109492533		-1	n.3267001delA
chrA1	3270831	C	T	PASS	intergenic_region	MODIFIER	LOC109492527-LOC109492533	109492527-109492533	intergenic_region	109492527-109492533		-1	n.3270831C>T
chrA1	3272178	C	T	PASS	intergenic_region	MODIFIER	LOC109492527-LOC109492533	109492527-109492533	intergenic_region	109492527-109492533		-1	n.3272178C>T
chrA1	3272289	C	T	PASS	intergenic_region	MODIFIER	LOC109492527-LOC109492533	109492527-109492533	intergenic_region	109492527-109492533		-1	n.3272289C>T
chrA1	3273091	C	G	PASS	intergenic_region	MODIFIER	LOC109492527-LOC109492533	109492527-109492533	intergenic_region	109492527-109492533		-1	n.3273091C>G
chrA1	3273333	C	T	PASS	intergenic_region	MODIFIER	LOC109492527-LOC109492533	109492527-109492533	intergenic_region	109492527-109492533		-1	n.3273333C>T
chrA1	3273469	G	C	PASS	intergenic_region	MODIFIER	LOC109492527-LOC109492533	109492527-109492533	intergenic_region	109492527-109492533		-1	n.3273469G>C
chrA1	3273918	G	A	PASS	intergenic_region	MODIFIER	LOC109492527-LOC109492533	109492527-109492533	intergenic_region	109492527-109492533		-1	n.3273918G>A
chrA1	3274528	G	T	PASS	intergenic_region	MODIFIER	LOC109492527-LOC109492533	109492527-109492533	intergenic_region	109492527-109492533		-1	n.3274528G>T
chrA1	3274555	TGAACA	T	PASS	intergenic_region	MODIFIER	LOC109492527-LOC109492533	109492527-109492533	intergenic_region	109492527-109492533		-1	n.3274556_3274560delGAACA
chrA1	3274944	T	TA	PASS	intergenic_region	MODIFIER	LOC109492527-LOC109492533	109492527-109492533	intergenic_region	109492527-109492533		-1	n.3274944_3274945insA
chrA1	3275387	TTTCAC	T	PASS	intergenic_region	MODIFIER	LOC109492527-LOC109492533	109492527-109492533	intergenic_region	109492527-109492533		-1	n.3275388_3275392delTTCAC
chrA1	3277761	TTAA	T	PASS	intergenic_region	MODIFIER	LOC109492527-LOC109492533	109492527-109492533	intergenic_region	109492527-109492533		-1	n.3277762_3277764delTAA
chrA1	3279366	A	G	PASS	intergenic_region	MODIFIER	LOC109492527-LOC109492533	109492527-109492533	intergenic_region	109492527-109492533		-1	n.3279366A>G
chrA1	3279496	T	C	PASS	intergenic_region	MODIFIER	LOC109492527-LOC109492533	109492527-109492533	intergenic_region	109492527-109492533		-1	n.3279496T>C
chrA1	3285796	C	T	PASS	intergenic_region	MODIFIER	LOC109492527-LOC109492533	109492527-109492533	intergenic_region	109492527-109492533		-1	n.3285796C>T
chrA1	3286469	A	G	PASS	intergenic_region	MODIFIER	LOC109492527-LOC109492533	109492527-109492533	intergenic_region	109492527-109492533		-1	n.3286469A>G
chrA1	3287108	G	A	PASS	intergenic_region	MODIFIER	LOC109492527-LOC109492533	109492527-109492533	intergenic_region	109492527-109492533		-1	n.3287108G>A
chrA1	3291052	C	A	PASS	intergenic_region	MODIFIER	LOC109492527-LOC109492533	109492527-109492533	intergenic_region	109492527-109492533		-1	n.3291052C>A
chrA1	3292207	AG	A	PASS	intergenic_region	MODIFIER	LOC109492527-LOC109492533	109492527-109492533	intergenic_region	109492527-109492533		-1	n.3292208delG
chrA1	3292618	A	C	PASS	intergenic_region	MODIFIER	LOC109492527-LOC109492533	109492527-109492533	intergenic_region	109492527-109492533		-1	n.3292618A>C
chrA1	3293239	AAG	A	PASS	intergenic_region	MODIFIER	LOC109492527-LOC109492533	109492527-109492533	intergenic_region	109492527-109492533		-1	n.3293240_3293241delAG
chrA1	3293879	G	A	PASS	intergenic_region	MODIFIER	LOC109492527-LOC109492533	109492527-109492533	intergenic_region	109492527-109492533		-1	n.3293879G>A
chrA1	3293985	C	A	PASS	intergenic_region	MODIFIER	LOC109492527-LOC109492533	109492527-109492533	intergenic_region	109492527-109492533		-1	n.3293985C>A
chrA1	3294782	A	T	PASS	intergenic_region	MODIFIER	LOC109492527-LOC109492533	109492527-109492533	intergenic_region	109492527-109492533		-1	n.3294782A>T
chrA1	3295172	A	ACTT	PASS	intergenic_region	MODIFIER	LOC109492527-LOC109492533	109492527-109492533	intergenic_region	109492527-109492533		-1	n.3295172_3295173insCTT
chrA1	3295332	C	T	PASS	intergenic_region	MODIFIER	LOC109492527-LOC109492533	109492527-109492533	intergenic_region	109492527-109492533		-1	n.3295332C>T
chrA1	3298875	C	G	PASS	intergenic_region	MODIFIER	LOC109492527-LOC109492533	109492527-109492533	intergenic_region	109492527-109492533		-1	n.3298875C>G
chrA1	3298897	T	G	PASS	intergenic_region	MODIFIER	LOC109492527-LOC109492533	109492527-109492533	intergenic_region	109492527-109492533		-1	n.3298897T>G
chrA1	3301102	G	T	PASS	intergenic_region	MODIFIER	LOC109492527-LOC109492533	109492527-109492533	intergenic_region	109492527-109492533		-1	n.3301102G>T
chrA1	3301293	C	T	PASS	intergenic_region	MODIFIER	LOC109492527-LOC109492533	109492527-109492533	intergenic_region	109492527-109492533		-1	n.3301293C>T
chrA1	3302305	G	A	PASS	intergenic_region	MODIFIER	LOC109492527-LOC109492533	109492527-109492533	intergenic_region	109492527-109492533		-1	n.3302305G>A
chrA1	3302909	G	A	PASS	intergenic_region	MODIFIER	LOC109492527-LOC109492533	109492527-109492533	intergenic_region	109492527-109492533		-1	n.3302909G>A
chrA1	3307278	G	A	PASS	intergenic_region	MODIFIER	LOC109492527-LOC109492533	109492527-109492533	intergenic_region	109492527-109492533		-1	n.3307278G>A
chrA1	3307432	T	C	PASS	intergenic_region	MODIFIER	LOC109492527-LOC109492533	109492527-109492533	intergenic_region	109492527-109492533		-1	n.3307432T>C
chrA1	3578057	C	CAG	PASS	intergenic_region	MODIFIER	LOC109492534-LOC109497810	109492534-109497810	intergenic_region	109492534-109497810		-1	n.3578057_3578058insAG
chrA1	3660497	T	C	PASS	intergenic_region	MODIFIER	LOC109492534-LOC109497810	109492534-109497810	intergenic_region	109492534-109497810		-1	n.3660497T>C
chrA1	3760901	GTAC	G	PASS	intergenic_region	MODIFIER	LOC109492534-LOC109497810	109492534-109497810	intergenic_region	109492534-109497810		-1	n.3760902_3760904delTAC
chrA1	3768188	C	T	PASS	intergenic_region	MODIFIER	LOC109492534-LOC109497810	109492534-109497810	intergenic_region	109492534-109497810		-1	n.3768188C>T
chrA1	3808617	TG	T	PASS	intergenic_region	MODIFIER	LOC109497810-SGCG	109497810-101084593	intergenic_region	109497810-101084593		-1	n.3808618delG
chrA1	3939145	A	G	PASS	intron_variant	MODIFIER	SGCG	101084593	transcript	XM_023249893.1	protein_coding	5	c.694+511A>G
chrA1	3939145	A	G	PASS	intron_variant	MODIFIER	SGCG	101084593	transcript	XM_023249897.1	protein_coding	5	c.694+511A>G
chrA1	3939145	A	G	PASS	intron_variant	MODIFIER	SGCG	101084593	transcript	XM_003980258.5	protein_coding	5	c.505+511A>G
chrA1	4095269	C	T	PASS	intergenic_region	MODIFIER	SACS-TNFRSF19	101095068-101095303	intergenic_region	101095068-101095303		-1	n.4095269C>T
chrA1	4144199	T	C	PASS	intergenic_region	MODIFIER	SACS-TNFRSF19	101095068-101095303	intergenic_region	101095068-101095303		-1	n.4144199T>C
chrA1	4274917	G	A	PASS	5_prime_UTR_variant	MODIFIER	TNFRSF19	101095303	transcript	XM_023249943.1	protein_coding	1	c.-458G>A
chrA1	4274917	G	A	PASS	intron_variant	MODIFIER	TNFRSF19	101095303	transcript	XM_011280485.3	protein_coding	5	c.509-5746G>A
chrA1	4274917	G	A	PASS	intron_variant	MODIFIER	TNFRSF19	101095303	transcript	XM_019819241.2	protein_coding	5	c.446-5746G>A
chrA1	4274917	G	A	PASS	intron_variant	MODIFIER	TNFRSF19	101095303	transcript	XM_019819279.2	protein_coding	5	c.446-5746G>A
chrA1	4274917	G	A	PASS	intron_variant	MODIFIER	TNFRSF19	101095303	transcript	XM_023249934.1	protein_coding	5	c.446-5746G>A
chrA1	4274917	G	A	PASS	intron_variant	MODIFIER	TNFRSF19	101095303	transcript	XM_006927167.4	protein_coding	5	c.509-5746G>A
chrA1	4274917	G	A	PASS	intron_variant	MODIFIER	TNFRSF19	101095303	transcript	XM_019819168.2	protein_coding	5	c.509-5746G>A
chrA1	4274917	G	A	PASS	intron_variant	MODIFIER	TNFRSF19	101095303	transcript	XM_023249941.1	protein_coding	5	c.509-9594G>A
chrA1	4274917	G	A	PASS	intron_variant	MODIFIER	TNFRSF19	101095303	transcript	XM_019819307.1	protein_coding	3	c.146-5746G>A
chrA1	4302421	C	T	PASS	intron_variant	MODIFIER	MIPEP	101084847	transcript	XM_023249909.1	protein_coding	18	c.2045-6904G>A
chrA1	4310970	G	A	PASS	intron_variant	MODIFIER	MIPEP	101084847	transcript	XM_023249909.1	protein_coding	18	c.2045-15453C>T
chrA1	4337205	G	A	PASS	intron_variant	MODIFIER	MIPEP	101084847	transcript	XM_003980259.5	protein_coding	18	c.2045-2774C>T
chrA1	4337205	G	A	PASS	intron_variant	MODIFIER	MIPEP	101084847	transcript	XM_023249909.1	protein_coding	18	c.2044+24021C>T
chrA1	4337205	G	A	PASS	intron_variant	MODIFIER	MIPEP	101084847	transcript	XM_006927168.3	protein_coding	16	c.1849-2774C>T
chrA1	4385444	A	AATCT	PASS	intron_variant	MODIFIER	MIPEP	101084847	transcript	XM_003980259.5	protein_coding	16	c.1848+13092_1848+13093insAGAT
chrA1	4385444	A	AATCT	PASS	intron_variant	MODIFIER	MIPEP	101084847	transcript	XM_023249909.1	protein_coding	16	c.1848+13092_1848+13093insAGAT
chrA1	4385444	A	AATCT	PASS	intron_variant	MODIFIER	MIPEP	101084847	transcript	XM_006927168.3	protein_coding	16	c.1848+13092_1848+13093insAGAT
chrA1	4407384	C	T	PASS	intron_variant	MODIFIER	MIPEP	101084847	transcript	XM_003980259.5	protein_coding	14	c.1654-5598G>A
chrA1	4407384	C	T	PASS	intron_variant	MODIFIER	MIPEP	101084847	transcript	XM_023249909.1	protein_coding	14	c.1654-5598G>A
chrA1	4407384	C	T	PASS	intron_variant	MODIFIER	MIPEP	101084847	transcript	XM_006927168.3	protein_coding	14	c.1654-5598G>A
chrA1	4422371	G	A	PASS	intron_variant	MODIFIER	MIPEP	101084847	transcript	XM_003980259.5	protein_coding	14	c.1653+7454C>T
chrA1	4422371	G	A	PASS	intron_variant	MODIFIER	MIPEP	101084847	transcript	XM_023249909.1	protein_coding	14	c.1653+7454C>T
chrA1	4422371	G	A	PASS	intron_variant	MODIFIER	MIPEP	101084847	transcript	XM_006927168.3	protein_coding	14	c.1653+7454C>T
chrA1	4453224	G	A	PASS	intron_variant	MODIFIER	MIPEP	101084847	transcript	XM_003980259.5	protein_coding	10	c.1106+8553C>T
chrA1	4453224	G	A	PASS	intron_variant	MODIFIER	MIPEP	101084847	transcript	XM_023249909.1	protein_coding	10	c.1106+8553C>T
chrA1	4453224	G	A	PASS	intron_variant	MODIFIER	MIPEP	101084847	transcript	XM_006927168.3	protein_coding	10	c.1106+8553C>T
chrA1	4514481	G	A	PASS	5_prime_UTR_premature_start_codon_gain_variant	LOW	C1QTNF9	101095540	transcript	XM_011280638.2	protein_coding	1	c.-1627C>T
chrA1	4514481	G	A	PASS	5_prime_UTR_variant	MODIFIER	C1QTNF9	101095540	transcript	XM_011280638.2	protein_coding	1	c.-1627C>T
chrA1	4514481	G	A	PASS	downstream_gene_variant	MODIFIER	SPATA13	101095787	transcript	XM_023249962.1	protein_coding	-1	c.*5004C>T
chrA1	4514481	G	A	PASS	downstream_gene_variant	MODIFIER	SPATA13	101095787	transcript	XM_019819853.2	protein_coding	-1	c.*5004C>T
chrA1	4514481	G	A	PASS	downstream_gene_variant	MODIFIER	SPATA13	101095787	transcript	XM_006927170.4	protein_coding	-1	c.*5004C>T
chrA1	4514481	G	A	PASS	downstream_gene_variant	MODIFIER	SPATA13	101095787	transcript	XM_019819820.2	protein_coding	-1	c.*5004C>T
chrA1	4514481	G	A	PASS	downstream_gene_variant	MODIFIER	SPATA13	101095787	transcript	XM_019819779.2	protein_coding	-1	c.*5004C>T
chrA1	4514481	G	A	PASS	downstream_gene_variant	MODIFIER	SPATA13	101095787	transcript	XM_019819646.2	protein_coding	-1	c.*5004C>T
chrA1	4514481	G	A	PASS	downstream_gene_variant	MODIFIER	SPATA13	101095787	transcript	XM_023249964.1	protein_coding	-1	c.*5004C>T
chrA1	4514481	G	A	PASS	downstream_gene_variant	MODIFIER	SPATA13	101095787	transcript	XM_023249966.1	protein_coding	-1	c.*5004C>T
chrA1	4548020	C	T	PASS	intron_variant	MODIFIER	SPATA13	101095787	transcript	XM_023249962.1	protein_coding	5	c.2303-11412G>A
chrA1	4548020	C	T	PASS	intron_variant	MODIFIER	SPATA13	101095787	transcript	XM_006927170.4	protein_coding	1	c.55+1648G>A
chrA1	4548020	C	T	PASS	intron_variant	MODIFIER	SPATA13	101095787	transcript	XM_019819820.2	protein_coding	1	c.-191-11412G>A
chrA1	4548020	C	T	PASS	intron_variant	MODIFIER	SPATA13	101095787	transcript	XM_019819779.2	protein_coding	2	c.17-11412G>A
chrA1	4548020	C	T	PASS	intron_variant	MODIFIER	SPATA13	101095787	transcript	XM_019819646.2	protein_coding	3	c.575-11412G>A
chrA1	4548020	C	T	PASS	intron_variant	MODIFIER	SPATA13	101095787	transcript	XM_023249964.1	protein_coding	4	c.2093-11412G>A
chrA1	4548020	C	T	PASS	intron_variant	MODIFIER	SPATA13	101095787	transcript	XM_023249966.1	protein_coding	4	c.1937-11412G>A
chrA1	4567822	A	G	PASS	downstream_gene_variant	MODIFIER	LOC109494916	109494916	transcript	XR_002740359.1	pseudogene	-1	n.*2640A>G
chrA1	4567822	A	G	PASS	downstream_gene_variant	MODIFIER	LOC109494916	109494916	transcript	XR_002740361.1	pseudogene	-1	n.*2640A>G
chrA1	4567822	A	G	PASS	downstream_gene_variant	MODIFIER	LOC109494916	109494916	transcript	XR_002740360.1	pseudogene	-1	n.*1070A>G
chrA1	4567822	A	G	PASS	intron_variant	MODIFIER	SPATA13	101095787	transcript	XM_023249962.1	protein_coding	5	c.2302+3423T>C
chrA1	4567822	A	G	PASS	intron_variant	MODIFIER	SPATA13	101095787	transcript	XM_019819779.2	protein_coding	2	c.16+3423T>C
chrA1	4567822	A	G	PASS	intron_variant	MODIFIER	SPATA13	101095787	transcript	XM_019819646.2	protein_coding	3	c.574+3423T>C
chrA1	4567822	A	G	PASS	intron_variant	MODIFIER	SPATA13	101095787	transcript	XM_023249964.1	protein_coding	4	c.2092+3423T>C
chrA1	4567822	A	G	PASS	intron_variant	MODIFIER	SPATA13	101095787	transcript	XM_023249966.1	protein_coding	4	c.1936+3423T>C
chrA1	4572575	G	A	PASS	upstream_gene_variant	MODIFIER	SPATA13	101095787	transcript	XM_019819779.2	protein_coding	-1	c.-1315C>T
chrA1	4572575	G	A	PASS	intron_variant	MODIFIER	SPATA13	101095787	transcript	XM_023249962.1	protein_coding	4	c.2157+461C>T
chrA1	4572575	G	A	PASS	intron_variant	MODIFIER	SPATA13	101095787	transcript	XM_019819646.2	protein_coding	2	c.429+461C>T
chrA1	4572575	G	A	PASS	intron_variant	MODIFIER	SPATA13	101095787	transcript	XM_023249964.1	protein_coding	3	c.1947+461C>T
chrA1	4572575	G	A	PASS	intron_variant	MODIFIER	SPATA13	101095787	transcript	XM_023249966.1	protein_coding	3	c.1792-1186C>T
chrA1	4580260	C	CATAA	PASS	upstream_gene_variant	MODIFIER	SPATA13	101095787	transcript	XM_019819646.2	protein_coding	-1	c.-2902_-2901insTTAT
chrA1	4580260	C	CATAA	PASS	intron_variant	MODIFIER	SPATA13	101095787	transcript	XM_023249962.1	protein_coding	3	c.1792-6860_1792-6859insTTAT
chrA1	4580260	C	CATAA	PASS	intron_variant	MODIFIER	SPATA13	101095787	transcript	XM_023249964.1	protein_coding	2	c.1582-6860_1582-6859insTTAT
chrA1	4580260	C	CATAA	PASS	intron_variant	MODIFIER	SPATA13	101095787	transcript	XM_023249966.1	protein_coding	3	c.1792-8872_1792-8871insTTAT
chrA1	4583454	G	A	PASS	intron_variant	MODIFIER	SPATA13	101095787	transcript	XM_023249962.1	protein_coding	3	c.1792-10053C>T
chrA1	4583454	G	A	PASS	intron_variant	MODIFIER	SPATA13	101095787	transcript	XM_023249964.1	protein_coding	2	c.1582-10053C>T
chrA1	4583454	G	A	PASS	intron_variant	MODIFIER	SPATA13	101095787	transcript	XM_023249966.1	protein_coding	3	c.1792-12065C>T
chrA1	4593562	A	G	PASS	intron_variant	MODIFIER	SPATA13	101095787	transcript	XM_023249962.1	protein_coding	3	c.1791+4836T>C
chrA1	4593562	A	G	PASS	intron_variant	MODIFIER	SPATA13	101095787	transcript	XM_023249964.1	protein_coding	2	c.1581+4836T>C
chrA1	4593562	A	G	PASS	intron_variant	MODIFIER	SPATA13	101095787	transcript	XM_023249966.1	protein_coding	3	c.1791+4836T>C
chrA1	4593821	C	A	PASS	intron_variant	MODIFIER	SPATA13	101095787	transcript	XM_023249962.1	protein_coding	3	c.1791+4577G>T
chrA1	4593821	C	A	PASS	intron_variant	MODIFIER	SPATA13	101095787	transcript	XM_023249964.1	protein_coding	2	c.1581+4577G>T
chrA1	4593821	C	A	PASS	intron_variant	MODIFIER	SPATA13	101095787	transcript	XM_023249966.1	protein_coding	3	c.1791+4577G>T
chrA1	4595986	AT	A	PASS	intron_variant	MODIFIER	SPATA13	101095787	transcript	XM_023249962.1	protein_coding	3	c.1791+2411delA
chrA1	4595986	AT	A	PASS	intron_variant	MODIFIER	SPATA13	101095787	transcript	XM_023249964.1	protein_coding	2	c.1581+2411delA
chrA1	4595986	AT	A	PASS	intron_variant	MODIFIER	SPATA13	101095787	transcript	XM_023249966.1	protein_coding	3	c.1791+2411delA
chrA1	4599604	C	T	PASS	synonymous_variant	LOW	SPATA13	101095787	transcript	XM_023249962.1	protein_coding	3	c.585G>A	p.Pro195Pro
chrA1	4599604	C	T	PASS	synonymous_variant	LOW	SPATA13	101095787	transcript	XM_023249964.1	protein_coding	2	c.375G>A	p.Pro125Pro
chrA1	4599604	C	T	PASS	synonymous_variant	LOW	SPATA13	101095787	transcript	XM_023249966.1	protein_coding	3	c.585G>A	p.Pro195Pro
chrA1	4600091	G	A	PASS	missense_variant	MODERATE	SPATA13	101095787	transcript	XM_023249962.1	protein_coding	3	c.98C>T	p.Pro33Leu
chrA1	4600091	G	A	PASS	missense_variant	MODERATE	SPATA13	101095787	transcript	XM_023249966.1	protein_coding	3	c.98C>T	p.Pro33Leu
chrA1	4600091	G	A	PASS	5_prime_UTR_premature_start_codon_gain_variant	LOW	SPATA13	101095787	transcript	XM_023249964.1	protein_coding	2	c.-113C>T
chrA1	4600091	G	A	PASS	5_prime_UTR_variant	MODIFIER	SPATA13	101095787	transcript	XM_023249964.1	protein_coding	2	c.-113C>T
chrA1	4605184	C	CAG	PASS	intron_variant	MODIFIER	SPATA13	101095787	transcript	XM_023249962.1	protein_coding	2	c.49-5045_49-5044insCT
chrA1	4605184	C	CAG	PASS	intron_variant	MODIFIER	SPATA13	101095787	transcript	XM_023249964.1	protein_coding	1	c.-162-5045_-162-5044insCT
chrA1	4605184	C	CAG	PASS	intron_variant	MODIFIER	SPATA13	101095787	transcript	XM_023249966.1	protein_coding	2	c.49-5045_49-5044insCT
chrA1	4608446	A	T	PASS	intron_variant	MODIFIER	SPATA13	101095787	transcript	XM_023249962.1	protein_coding	2	c.49-8306T>A
chrA1	4608446	A	T	PASS	intron_variant	MODIFIER	SPATA13	101095787	transcript	XM_023249964.1	protein_coding	1	c.-162-8306T>A
chrA1	4608446	A	T	PASS	intron_variant	MODIFIER	SPATA13	101095787	transcript	XM_023249966.1	protein_coding	2	c.49-8306T>A
chrA1	4610525	G	T	PASS	intron_variant	MODIFIER	SPATA13	101095787	transcript	XM_023249962.1	protein_coding	2	c.49-10385C>A
chrA1	4610525	G	T	PASS	intron_variant	MODIFIER	SPATA13	101095787	transcript	XM_023249964.1	protein_coding	1	c.-162-10385C>A
chrA1	4610525	G	T	PASS	intron_variant	MODIFIER	SPATA13	101095787	transcript	XM_023249966.1	protein_coding	2	c.49-10385C>A
chrA1	4611549	T	C	PASS	intron_variant	MODIFIER	SPATA13	101095787	transcript	XM_023249962.1	protein_coding	2	c.49-11409A>G
chrA1	4611549	T	C	PASS	intron_variant	MODIFIER	SPATA13	101095787	transcript	XM_023249964.1	protein_coding	1	c.-162-11409A>G
chrA1	4611549	T	C	PASS	intron_variant	MODIFIER	SPATA13	101095787	transcript	XM_023249966.1	protein_coding	2	c.49-11409A>G
chrA1	4611668	G	A	PASS	intron_variant	MODIFIER	SPATA13	101095787	transcript	XM_023249962.1	protein_coding	2	c.49-11528C>T
chrA1	4611668	G	A	PASS	intron_variant	MODIFIER	SPATA13	101095787	transcript	XM_023249964.1	protein_coding	1	c.-162-11528C>T
chrA1	4611668	G	A	PASS	intron_variant	MODIFIER	SPATA13	101095787	transcript	XM_023249966.1	protein_coding	2	c.49-11528C>T
chrA1	4611745	G	A	PASS	intron_variant	MODIFIER	SPATA13	101095787	transcript	XM_023249962.1	protein_coding	2	c.49-11605C>T
chrA1	4611745	G	A	PASS	intron_variant	MODIFIER	SPATA13	101095787	transcript	XM_023249964.1	protein_coding	1	c.-162-11605C>T
chrA1	4611745	G	A	PASS	intron_variant	MODIFIER	SPATA13	101095787	transcript	XM_023249966.1	protein_coding	2	c.49-11605C>T
chrA1	4611804	G	A	PASS	intron_variant	MODIFIER	SPATA13	101095787	transcript	XM_023249962.1	protein_coding	2	c.49-11664C>T
chrA1	4611804	G	A	PASS	intron_variant	MODIFIER	SPATA13	101095787	transcript	XM_023249964.1	protein_coding	1	c.-162-11664C>T
chrA1	4611804	G	A	PASS	intron_variant	MODIFIER	SPATA13	101095787	transcript	XM_023249966.1	protein_coding	2	c.49-11664C>T
chrA1	4611940	C	T	PASS	intron_variant	MODIFIER	SPATA13	101095787	transcript	XM_023249962.1	protein_coding	2	c.49-11800G>A
chrA1	4611940	C	T	PASS	intron_variant	MODIFIER	SPATA13	101095787	transcript	XM_023249964.1	protein_coding	1	c.-162-11800G>A
chrA1	4611940	C	T	PASS	intron_variant	MODIFIER	SPATA13	101095787	transcript	XM_023249966.1	protein_coding	2	c.49-11800G>A
chrA1	4612066	C	T	PASS	intron_variant	MODIFIER	SPATA13	101095787	transcript	XM_023249962.1	protein_coding	2	c.49-11926G>A
chrA1	4612066	C	T	PASS	intron_variant	MODIFIER	SPATA13	101095787	transcript	XM_023249964.1	protein_coding	1	c.-162-11926G>A
chrA1	4612066	C	T	PASS	intron_variant	MODIFIER	SPATA13	101095787	transcript	XM_023249966.1	protein_coding	2	c.49-11926G>A
chrA1	4612183	A	G	PASS	intron_variant	MODIFIER	SPATA13	101095787	transcript	XM_023249962.1	protein_coding	2	c.49-12043T>C
chrA1	4612183	A	G	PASS	intron_variant	MODIFIER	SPATA13	101095787	transcript	XM_023249964.1	protein_coding	1	c.-162-12043T>C
chrA1	4612183	A	G	PASS	intron_variant	MODIFIER	SPATA13	101095787	transcript	XM_023249966.1	protein_coding	2	c.49-12043T>C
chrA1	4615766	T	C	PASS	intron_variant	MODIFIER	SPATA13	101095787	transcript	XM_023249962.1	protein_coding	2	c.49-15626A>G
chrA1	4615766	T	C	PASS	intron_variant	MODIFIER	SPATA13	101095787	transcript	XM_023249964.1	protein_coding	1	c.-162-15626A>G
chrA1	4615766	T	C	PASS	intron_variant	MODIFIER	SPATA13	101095787	transcript	XM_023249966.1	protein_coding	2	c.49-15626A>G
chrA1	4617610	T	C	PASS	intron_variant	MODIFIER	SPATA13	101095787	transcript	XM_023249962.1	protein_coding	2	c.49-17470A>G
chrA1	4617610	T	C	PASS	intron_variant	MODIFIER	SPATA13	101095787	transcript	XM_023249964.1	protein_coding	1	c.-162-17470A>G
chrA1	4617610	T	C	PASS	intron_variant	MODIFIER	SPATA13	101095787	transcript	XM_023249966.1	protein_coding	2	c.49-17470A>G
chrA1	4629832	T	TTCCTTCCTTCCTTC	PASS	intron_variant	MODIFIER	SPATA13	101095787	transcript	XM_023249962.1	protein_coding	2	c.49-29693_49-29692insGAAGGAAGGAAGGA
chrA1	4629832	T	TTCCTTCCTTCCTTC	PASS	intron_variant	MODIFIER	SPATA13	101095787	transcript	XM_023249964.1	protein_coding	1	c.-162-29693_-162-29692insGAAGGAAGGAAGGA
chrA1	4629832	T	TTCCTTCCTTCCTTC	PASS	intron_variant	MODIFIER	SPATA13	101095787	transcript	XM_023249966.1	protein_coding	2	c.49-29693_49-29692insGAAGGAAGGAAGGA
chrA1	4631548	C	T	PASS	intron_variant	MODIFIER	SPATA13	101095787	transcript	XM_023249962.1	protein_coding	2	c.49-31408G>A
chrA1	4631548	C	T	PASS	intron_variant	MODIFIER	SPATA13	101095787	transcript	XM_023249964.1	protein_coding	1	c.-162-31408G>A
chrA1	4631548	C	T	PASS	intron_variant	MODIFIER	SPATA13	101095787	transcript	XM_023249966.1	protein_coding	2	c.49-31408G>A
chrA1	4631764	G	A	PASS	intron_variant	MODIFIER	SPATA13	101095787	transcript	XM_023249962.1	protein_coding	2	c.49-31624C>T
chrA1	4631764	G	A	PASS	intron_variant	MODIFIER	SPATA13	101095787	transcript	XM_023249964.1	protein_coding	1	c.-162-31624C>T
chrA1	4631764	G	A	PASS	intron_variant	MODIFIER	SPATA13	101095787	transcript	XM_023249966.1	protein_coding	2	c.49-31624C>T
chrA1	4631959	C	T	PASS	intron_variant	MODIFIER	SPATA13	101095787	transcript	XM_023249962.1	protein_coding	2	c.49-31819G>A
chrA1	4631959	C	T	PASS	intron_variant	MODIFIER	SPATA13	101095787	transcript	XM_023249964.1	protein_coding	1	c.-162-31819G>A
chrA1	4631959	C	T	PASS	intron_variant	MODIFIER	SPATA13	101095787	transcript	XM_023249966.1	protein_coding	2	c.49-31819G>A
chrA1	4636114	G	C	PASS	intron_variant	MODIFIER	SPATA13	101095787	transcript	XM_023249962.1	protein_coding	2	c.49-35974C>G
chrA1	4636114	G	C	PASS	intron_variant	MODIFIER	SPATA13	101095787	transcript	XM_023249964.1	protein_coding	1	c.-163+29384C>G
chrA1	4636114	G	C	PASS	intron_variant	MODIFIER	SPATA13	101095787	transcript	XM_023249966.1	protein_coding	2	c.49-35974C>G
chrA1	4636973	A	G	PASS	intron_variant	MODIFIER	SPATA13	101095787	transcript	XM_023249962.1	protein_coding	2	c.49-36833T>C
chrA1	4636973	A	G	PASS	intron_variant	MODIFIER	SPATA13	101095787	transcript	XM_023249964.1	protein_coding	1	c.-163+28525T>C
chrA1	4636973	A	G	PASS	intron_variant	MODIFIER	SPATA13	101095787	transcript	XM_023249966.1	protein_coding	2	c.49-36833T>C
chrA1	4639394	T	C	PASS	intron_variant	MODIFIER	SPATA13	101095787	transcript	XM_023249962.1	protein_coding	2	c.49-39254A>G
chrA1	4639394	T	C	PASS	intron_variant	MODIFIER	SPATA13	101095787	transcript	XM_023249964.1	protein_coding	1	c.-163+26104A>G
chrA1	4639394	T	C	PASS	intron_variant	MODIFIER	SPATA13	101095787	transcript	XM_023249966.1	protein_coding	2	c.49-39254A>G
chrA1	4639551	G	A	PASS	intron_variant	MODIFIER	SPATA13	101095787	transcript	XM_023249962.1	protein_coding	2	c.49-39411C>T
chrA1	4639551	G	A	PASS	intron_variant	MODIFIER	SPATA13	101095787	transcript	XM_023249964.1	protein_coding	1	c.-163+25947C>T
chrA1	4639551	G	A	PASS	intron_variant	MODIFIER	SPATA13	101095787	transcript	XM_023249966.1	protein_coding	2	c.49-39411C>T
chrA1	4668600	A	G	PASS	upstream_gene_variant	MODIFIER	SPATA13	101095787	transcript	XM_023249964.1	protein_coding	-1	c.-68622T>C
chrA1	4668600	A	G	PASS	intron_variant	MODIFIER	SPATA13	101095787	transcript	XM_023249962.1	protein_coding	2	c.49-68460T>C
chrA1	4668600	A	G	PASS	intron_variant	MODIFIER	LOC109494931	109494931	transcript	XR_002150101.2	pseudogene	1	n.514+2311A>G
chrA1	4668600	A	G	PASS	intron_variant	MODIFIER	SPATA13	101095787	transcript	XM_023249966.1	protein_coding	2	c.49-68460T>C
chrA1	4668600	A	G	PASS	intron_variant	MODIFIER	LOC109494931	109494931	transcript	XR_002150109.2	pseudogene	1	n.514+2311A>G
chrA1	4671346	C	T	PASS	intron_variant	MODIFIER	SPATA13	101095787	transcript	XM_023249962.1	protein_coding	2	c.49-71206G>A
chrA1	4671346	C	T	PASS	intron_variant	MODIFIER	LOC109494931	109494931	transcript	XR_002150101.2	pseudogene	1	n.514+5057C>T
chrA1	4671346	C	T	PASS	intron_variant	MODIFIER	SPATA13	101095787	transcript	XM_023249966.1	protein_coding	2	c.49-71206G>A
chrA1	4671346	C	T	PASS	intron_variant	MODIFIER	LOC109494931	109494931	transcript	XR_002150109.2	pseudogene	1	n.514+5057C>T
chrA1	4674667	T	C	PASS	intron_variant	MODIFIER	SPATA13	101095787	transcript	XM_023249962.1	protein_coding	2	c.49-74527A>G
chrA1	4674667	T	C	PASS	intron_variant	MODIFIER	LOC109494931	109494931	transcript	XR_002150101.2	pseudogene	1	n.514+8378T>C
chrA1	4674667	T	C	PASS	intron_variant	MODIFIER	SPATA13	101095787	transcript	XM_023249966.1	protein_coding	2	c.49-74527A>G
chrA1	4674667	T	C	PASS	intron_variant	MODIFIER	LOC109494931	109494931	transcript	XR_002150109.2	pseudogene	1	n.514+8378T>C
chrA1	4675915	C	T	PASS	intron_variant	MODIFIER	SPATA13	101095787	transcript	XM_023249962.1	protein_coding	2	c.49-75775G>A
chrA1	4675915	C	T	PASS	intron_variant	MODIFIER	LOC109494931	109494931	transcript	XR_002150101.2	pseudogene	1	n.515-8455C>T
chrA1	4675915	C	T	PASS	intron_variant	MODIFIER	SPATA13	101095787	transcript	XM_023249966.1	protein_coding	2	c.49-75775G>A
chrA1	4675915	C	T	PASS	intron_variant	MODIFIER	LOC109494931	109494931	transcript	XR_002150109.2	pseudogene	1	n.515-8455C>T
chrA1	4676019	C	G	PASS	intron_variant	MODIFIER	SPATA13	101095787	transcript	XM_023249962.1	protein_coding	2	c.49-75879G>C
chrA1	4676019	C	G	PASS	intron_variant	MODIFIER	LOC109494931	109494931	transcript	XR_002150101.2	pseudogene	1	n.515-8351C>G
chrA1	4676019	C	G	PASS	intron_variant	MODIFIER	SPATA13	101095787	transcript	XM_023249966.1	protein_coding	2	c.49-75879G>C
chrA1	4676019	C	G	PASS	intron_variant	MODIFIER	LOC109494931	109494931	transcript	XR_002150109.2	pseudogene	1	n.515-8351C>G
chrA1	4678432	G	GT	PASS	intron_variant	MODIFIER	SPATA13	101095787	transcript	XM_023249962.1	protein_coding	2	c.49-78293_49-78292insA
chrA1	4678432	G	GT	PASS	intron_variant	MODIFIER	LOC109494931	109494931	transcript	XR_002150101.2	pseudogene	1	n.515-5938_515-5937insT
chrA1	4678432	G	GT	PASS	intron_variant	MODIFIER	SPATA13	101095787	transcript	XM_023249966.1	protein_coding	2	c.49-78293_49-78292insA
chrA1	4678432	G	GT	PASS	intron_variant	MODIFIER	LOC109494931	109494931	transcript	XR_002150109.2	pseudogene	1	n.515-5938_515-5937insT
chrA1	4679735	G	A	PASS	intron_variant	MODIFIER	SPATA13	101095787	transcript	XM_023249962.1	protein_coding	2	c.49-79595C>T
chrA1	4679735	G	A	PASS	intron_variant	MODIFIER	LOC109494931	109494931	transcript	XR_002150101.2	pseudogene	1	n.515-4635G>A
chrA1	4679735	G	A	PASS	intron_variant	MODIFIER	SPATA13	101095787	transcript	XM_023249966.1	protein_coding	2	c.49-79595C>T
chrA1	4679735	G	A	PASS	intron_variant	MODIFIER	LOC109494931	109494931	transcript	XR_002150109.2	pseudogene	1	n.515-4635G>A
chrA1	4679976	TAGTG	T	PASS	intron_variant	MODIFIER	SPATA13	101095787	transcript	XM_023249962.1	protein_coding	2	c.49-79840_49-79837delCACT
chrA1	4679976	TAGTG	T	PASS	intron_variant	MODIFIER	LOC109494931	109494931	transcript	XR_002150101.2	pseudogene	1	n.515-4393_515-4390delAGTG
chrA1	4679976	TAGTG	T	PASS	intron_variant	MODIFIER	SPATA13	101095787	transcript	XM_023249966.1	protein_coding	2	c.49-79840_49-79837delCACT
chrA1	4679976	TAGTG	T	PASS	intron_variant	MODIFIER	LOC109494931	109494931	transcript	XR_002150109.2	pseudogene	1	n.515-4393_515-4390delAGTG
chrA1	4680057	T	C	PASS	intron_variant	MODIFIER	SPATA13	101095787	transcript	XM_023249962.1	protein_coding	2	c.49-79917A>G
chrA1	4680057	T	C	PASS	intron_variant	MODIFIER	LOC109494931	109494931	transcript	XR_002150101.2	pseudogene	1	n.515-4313T>C
chrA1	4680057	T	C	PASS	intron_variant	MODIFIER	SPATA13	101095787	transcript	XM_023249966.1	protein_coding	2	c.49-79917A>G
chrA1	4680057	T	C	PASS	intron_variant	MODIFIER	LOC109494931	109494931	transcript	XR_002150109.2	pseudogene	1	n.515-4313T>C
chrA1	4681828	G	A	PASS	intron_variant	MODIFIER	SPATA13	101095787	transcript	XM_023249962.1	protein_coding	2	c.49-81688C>T
chrA1	4681828	G	A	PASS	intron_variant	MODIFIER	LOC109494931	109494931	transcript	XR_002150101.2	pseudogene	1	n.515-2542G>A
chrA1	4681828	G	A	PASS	intron_variant	MODIFIER	SPATA13	101095787	transcript	XM_023249966.1	protein_coding	2	c.49-81688C>T
chrA1	4681828	G	A	PASS	intron_variant	MODIFIER	LOC109494931	109494931	transcript	XR_002150109.2	pseudogene	1	n.515-2542G>A
chrA1	4681844	C	T	PASS	intron_variant	MODIFIER	SPATA13	101095787	transcript	XM_023249962.1	protein_coding	2	c.49-81704G>A
chrA1	4681844	C	T	PASS	intron_variant	MODIFIER	LOC109494931	109494931	transcript	XR_002150101.2	pseudogene	1	n.515-2526C>T
chrA1	4681844	C	T	PASS	intron_variant	MODIFIER	SPATA13	101095787	transcript	XM_023249966.1	protein_coding	2	c.49-81704G>A
chrA1	4681844	C	T	PASS	intron_variant	MODIFIER	LOC109494931	109494931	transcript	XR_002150109.2	pseudogene	1	n.515-2526C>T
chrA1	4681935	T	TCATAGC	PASS	intron_variant	MODIFIER	SPATA13	101095787	transcript	XM_023249962.1	protein_coding	2	c.49-81796_49-81795insGCTATG
chrA1	4681935	T	TCATAGC	PASS	intron_variant	MODIFIER	LOC109494931	109494931	transcript	XR_002150101.2	pseudogene	1	n.515-2435_515-2434insCATAGC
chrA1	4681935	T	TCATAGC	PASS	intron_variant	MODIFIER	SPATA13	101095787	transcript	XM_023249966.1	protein_coding	2	c.49-81796_49-81795insGCTATG
chrA1	4681935	T	TCATAGC	PASS	intron_variant	MODIFIER	LOC109494931	109494931	transcript	XR_002150109.2	pseudogene	1	n.515-2435_515-2434insCATAGC
chrA1	4683373	C	T	PASS	intron_variant	MODIFIER	SPATA13	101095787	transcript	XM_023249962.1	protein_coding	2	c.49-83233G>A
chrA1	4683373	C	T	PASS	intron_variant	MODIFIER	LOC109494931	109494931	transcript	XR_002150101.2	pseudogene	1	n.515-997C>T
chrA1	4683373	C	T	PASS	intron_variant	MODIFIER	SPATA13	101095787	transcript	XM_023249966.1	protein_coding	2	c.49-83233G>A
chrA1	4683373	C	T	PASS	intron_variant	MODIFIER	LOC109494931	109494931	transcript	XR_002150109.2	pseudogene	1	n.515-997C>T
chrA1	4689517	T	C	PASS	intron_variant	MODIFIER	SPATA13	101095787	transcript	XM_023249962.1	protein_coding	2	c.49-89377A>G
chrA1	4689517	T	C	PASS	intron_variant	MODIFIER	LOC109494931	109494931	transcript	XR_002150101.2	pseudogene	4	n.794+1927T>C
chrA1	4689517	T	C	PASS	intron_variant	MODIFIER	SPATA13	101095787	transcript	XM_023249966.1	protein_coding	2	c.49-89377A>G
chrA1	4689517	T	C	PASS	intron_variant	MODIFIER	LOC109494931	109494931	transcript	XR_002150109.2	pseudogene	3	n.717+1927T>C
chrA1	4690810	G	A	PASS	intron_variant	MODIFIER	SPATA13	101095787	transcript	XM_023249962.1	protein_coding	2	c.49-90670C>T
chrA1	4690810	G	A	PASS	intron_variant	MODIFIER	LOC109494931	109494931	transcript	XR_002150101.2	pseudogene	4	n.795-3183G>A
chrA1	4690810	G	A	PASS	intron_variant	MODIFIER	SPATA13	101095787	transcript	XM_023249966.1	protein_coding	2	c.49-90670C>T
chrA1	4690810	G	A	PASS	intron_variant	MODIFIER	LOC109494931	109494931	transcript	XR_002150109.2	pseudogene	3	n.718-3183G>A
chrA1	4691555	G	A	PASS	intron_variant	MODIFIER	SPATA13	101095787	transcript	XM_023249962.1	protein_coding	2	c.49-91415C>T
chrA1	4691555	G	A	PASS	intron_variant	MODIFIER	LOC109494931	109494931	transcript	XR_002150101.2	pseudogene	4	n.795-2438G>A
chrA1	4691555	G	A	PASS	intron_variant	MODIFIER	SPATA13	101095787	transcript	XM_023249966.1	protein_coding	2	c.49-91415C>T
chrA1	4691555	G	A	PASS	intron_variant	MODIFIER	LOC109494931	109494931	transcript	XR_002150109.2	pseudogene	3	n.718-2438G>A
chrA1	4693130	A	AATCAG	PASS	intron_variant	MODIFIER	SPATA13	101095787	transcript	XM_023249962.1	protein_coding	2	c.49-92991_49-92990insCTGAT
chrA1	4693130	A	AATCAG	PASS	intron_variant	MODIFIER	LOC109494931	109494931	transcript	XR_002150101.2	pseudogene	4	n.795-863_795-862insATCAG
chrA1	4693130	A	AATCAG	PASS	intron_variant	MODIFIER	SPATA13	101095787	transcript	XM_023249966.1	protein_coding	2	c.49-92991_49-92990insCTGAT
chrA1	4693130	A	AATCAG	PASS	intron_variant	MODIFIER	LOC109494931	109494931	transcript	XR_002150109.2	pseudogene	3	n.718-863_718-862insATCAG
chrA1	4694082	C	T	PASS	intron_variant	MODIFIER	SPATA13	101095787	transcript	XM_023249962.1	protein_coding	2	c.49-93942G>A
chrA1	4694082	C	T	PASS	intron_variant	MODIFIER	SPATA13	101095787	transcript	XM_023249966.1	protein_coding	2	c.49-93942G>A
chrA1	4694082	C	T	PASS	non_coding_transcript_exon_variant	MODIFIER	LOC109494931	109494931	transcript	XR_002150101.2	pseudogene	5	n.884C>T
chrA1	4694082	C	T	PASS	non_coding_transcript_exon_variant	MODIFIER	LOC109494931	109494931	transcript	XR_002150109.2	pseudogene	4	n.807C>T
chrA1	4701045	G	A	PASS	intron_variant	MODIFIER	SPATA13	101095787	transcript	XM_023249962.1	protein_coding	2	c.49-100905C>T
chrA1	4701045	G	A	PASS	intron_variant	MODIFIER	SPATA13	101095787	transcript	XM_023249966.1	protein_coding	2	c.49-100905C>T
chrA1	4704816	G	C	PASS	intron_variant	MODIFIER	SPATA13	101095787	transcript	XM_023249962.1	protein_coding	2	c.49-104676C>G
chrA1	4704816	G	C	PASS	intron_variant	MODIFIER	SPATA13	101095787	transcript	XM_023249966.1	protein_coding	2	c.49-104676C>G
chrA1	4704853	T	C	PASS	intron_variant	MODIFIER	SPATA13	101095787	transcript	XM_023249962.1	protein_coding	2	c.49-104713A>G
chrA1	4704853	T	C	PASS	intron_variant	MODIFIER	SPATA13	101095787	transcript	XM_023249966.1	protein_coding	2	c.49-104713A>G
chrA1	4705196	GTAAT	G	PASS	intron_variant	MODIFIER	SPATA13	101095787	transcript	XM_023249962.1	protein_coding	2	c.49-105060_49-105057delATTA
chrA1	4705196	GTAAT	G	PASS	intron_variant	MODIFIER	SPATA13	101095787	transcript	XM_023249966.1	protein_coding	2	c.49-105060_49-105057delATTA
chrA1	4705317	A	G	PASS	intron_variant	MODIFIER	SPATA13	101095787	transcript	XM_023249962.1	protein_coding	2	c.49-105177T>C
chrA1	4705317	A	G	PASS	intron_variant	MODIFIER	SPATA13	101095787	transcript	XM_023249966.1	protein_coding	2	c.49-105177T>C
chrA1	4705739	C	A	PASS	intron_variant	MODIFIER	SPATA13	101095787	transcript	XM_023249962.1	protein_coding	2	c.49-105599G>T
chrA1	4705739	C	A	PASS	intron_variant	MODIFIER	SPATA13	101095787	transcript	XM_023249966.1	protein_coding	2	c.49-105599G>T
chrA1	4705893	A	G	PASS	intron_variant	MODIFIER	SPATA13	101095787	transcript	XM_023249962.1	protein_coding	2	c.49-105753T>C
chrA1	4705893	A	G	PASS	intron_variant	MODIFIER	SPATA13	101095787	transcript	XM_023249966.1	protein_coding	2	c.49-105753T>C
chrA1	4706684	C	T	PASS	intron_variant	MODIFIER	SPATA13	101095787	transcript	XM_023249962.1	protein_coding	2	c.49-106544G>A
chrA1	4706684	C	T	PASS	intron_variant	MODIFIER	SPATA13	101095787	transcript	XM_023249966.1	protein_coding	2	c.49-106544G>A
chrA1	4707138	G	GCACTTACGGA	PASS	intron_variant	MODIFIER	SPATA13	101095787	transcript	XM_023249962.1	protein_coding	2	c.49-106999_49-106998insTCCGTAAGTG
chrA1	4707138	G	GCACTTACGGA	PASS	intron_variant	MODIFIER	SPATA13	101095787	transcript	XM_023249966.1	protein_coding	2	c.49-106999_49-106998insTCCGTAAGTG
chrA1	4708283	G	A	PASS	intron_variant	MODIFIER	SPATA13	101095787	transcript	XM_023249962.1	protein_coding	2	c.49-108143C>T
chrA1	4708283	G	A	PASS	intron_variant	MODIFIER	SPATA13	101095787	transcript	XM_023249966.1	protein_coding	2	c.49-108143C>T
chrA1	4709148	T	C	PASS	intron_variant	MODIFIER	SPATA13	101095787	transcript	XM_023249962.1	protein_coding	2	c.49-109008A>G
chrA1	4709148	T	C	PASS	intron_variant	MODIFIER	SPATA13	101095787	transcript	XM_023249966.1	protein_coding	2	c.49-109008A>G
chrA1	4711039	T	C	PASS	intron_variant	MODIFIER	SPATA13	101095787	transcript	XM_023249962.1	protein_coding	2	c.48+108618A>G
chrA1	4711039	T	C	PASS	intron_variant	MODIFIER	SPATA13	101095787	transcript	XM_023249966.1	protein_coding	2	c.48+108618A>G
chrA1	4711784	G	C	PASS	intron_variant	MODIFIER	SPATA13	101095787	transcript	XM_023249962.1	protein_coding	2	c.48+107873C>G
chrA1	4711784	G	C	PASS	intron_variant	MODIFIER	SPATA13	101095787	transcript	XM_023249966.1	protein_coding	2	c.48+107873C>G
chrA1	4711971	C	T	PASS	intron_variant	MODIFIER	SPATA13	101095787	transcript	XM_023249962.1	protein_coding	2	c.48+107686G>A
chrA1	4711971	C	T	PASS	intron_variant	MODIFIER	SPATA13	101095787	transcript	XM_023249966.1	protein_coding	2	c.48+107686G>A
chrA1	4712984	C	T	PASS	intron_variant	MODIFIER	SPATA13	101095787	transcript	XM_023249962.1	protein_coding	2	c.48+106673G>A
chrA1	4712984	C	T	PASS	intron_variant	MODIFIER	SPATA13	101095787	transcript	XM_023249966.1	protein_coding	2	c.48+106673G>A
chrA1	4714598	C	T	PASS	intron_variant	MODIFIER	SPATA13	101095787	transcript	XM_023249962.1	protein_coding	2	c.48+105059G>A
chrA1	4714598	C	T	PASS	intron_variant	MODIFIER	SPATA13	101095787	transcript	XM_023249966.1	protein_coding	2	c.48+105059G>A
chrA1	4718113	G	A	PASS	intron_variant	MODIFIER	SPATA13	101095787	transcript	XM_023249962.1	protein_coding	2	c.48+101544C>T
chrA1	4718113	G	A	PASS	intron_variant	MODIFIER	SPATA13	101095787	transcript	XM_023249966.1	protein_coding	2	c.48+101544C>T
chrA1	4718552	AT	A	PASS	intron_variant	MODIFIER	SPATA13	101095787	transcript	XM_023249962.1	protein_coding	2	c.48+101104delA
chrA1	4718552	AT	A	PASS	intron_variant	MODIFIER	SPATA13	101095787	transcript	XM_023249966.1	protein_coding	2	c.48+101104delA
chrA1	4721611	A	G	PASS	intron_variant	MODIFIER	SPATA13	101095787	transcript	XM_023249962.1	protein_coding	2	c.48+98046T>C
chrA1	4721611	A	G	PASS	intron_variant	MODIFIER	SPATA13	101095787	transcript	XM_023249966.1	protein_coding	2	c.48+98046T>C
chrA1	4722152	C	T	PASS	intron_variant	MODIFIER	SPATA13	101095787	transcript	XM_023249962.1	protein_coding	2	c.48+97505G>A
chrA1	4722152	C	T	PASS	intron_variant	MODIFIER	SPATA13	101095787	transcript	XM_023249966.1	protein_coding	2	c.48+97505G>A
chrA1	4724535	G	T	PASS	intron_variant	MODIFIER	SPATA13	101095787	transcript	XM_023249962.1	protein_coding	2	c.48+95122C>A
chrA1	4724535	G	T	PASS	intron_variant	MODIFIER	SPATA13	101095787	transcript	XM_023249966.1	protein_coding	2	c.48+95122C>A
chrA1	4729265	G	A	PASS	intron_variant	MODIFIER	SPATA13	101095787	transcript	XM_023249962.1	protein_coding	2	c.48+90392C>T
chrA1	4729265	G	A	PASS	intron_variant	MODIFIER	SPATA13	101095787	transcript	XM_023249966.1	protein_coding	2	c.48+90392C>T
chrA1	4734855	C	T	PASS	intron_variant	MODIFIER	SPATA13	101095787	transcript	XM_023249962.1	protein_coding	2	c.48+84802G>A
chrA1	4734855	C	T	PASS	intron_variant	MODIFIER	SPATA13	101095787	transcript	XM_023249966.1	protein_coding	2	c.48+84802G>A
chrA1	4823641	A	C	PASS	intron_variant	MODIFIER	SPATA13	101095787	transcript	XM_023249962.1	protein_coding	1	c.13-3949T>G
chrA1	4823641	A	C	PASS	intron_variant	MODIFIER	SPATA13	101095787	transcript	XM_023249966.1	protein_coding	1	c.13-3949T>G
chrA1	4825394	A	AG	PASS	intron_variant	MODIFIER	SPATA13	101095787	transcript	XM_023249962.1	protein_coding	1	c.13-5703_13-5702insC
chrA1	4825394	A	AG	PASS	intron_variant	MODIFIER	SPATA13	101095787	transcript	XM_023249966.1	protein_coding	1	c.13-5703_13-5702insC
chrA1	4825480	C	T	PASS	intron_variant	MODIFIER	SPATA13	101095787	transcript	XM_023249962.1	protein_coding	1	c.13-5788G>A
chrA1	4825480	C	T	PASS	intron_variant	MODIFIER	SPATA13	101095787	transcript	XM_023249966.1	protein_coding	1	c.13-5788G>A
chrA1	4825535	C	T	PASS	intron_variant	MODIFIER	SPATA13	101095787	transcript	XM_023249962.1	protein_coding	1	c.13-5843G>A
chrA1	4825535	C	T	PASS	intron_variant	MODIFIER	SPATA13	101095787	transcript	XM_023249966.1	protein_coding	1	c.13-5843G>A
chrA1	4826767	C	T	PASS	intron_variant	MODIFIER	SPATA13	101095787	transcript	XM_023249962.1	protein_coding	1	c.13-7075G>A
chrA1	4826767	C	T	PASS	intron_variant	MODIFIER	SPATA13	101095787	transcript	XM_023249966.1	protein_coding	1	c.13-7075G>A
chrA1	4827063	C	T	PASS	intron_variant	MODIFIER	SPATA13	101095787	transcript	XM_023249962.1	protein_coding	1	c.13-7371G>A
chrA1	4827063	C	T	PASS	intron_variant	MODIFIER	SPATA13	101095787	transcript	XM_023249966.1	protein_coding	1	c.13-7371G>A
chrA1	4839203	C	G	PASS	intron_variant	MODIFIER	SPATA13	101095787	transcript	XM_023249962.1	protein_coding	1	c.13-19511G>C
chrA1	4839203	C	G	PASS	intron_variant	MODIFIER	SPATA13	101095787	transcript	XM_023249966.1	protein_coding	1	c.13-19511G>C
chrA1	5082502	G	A	PASS	upstream_gene_variant	MODIFIER	MTMR6	101085092	transcript	XM_006927171.4	protein_coding	-1	c.-2511C>T
chrA1	5082502	G	A	PASS	upstream_gene_variant	MODIFIER	MTMR6	101085092	transcript	XR_002740371.1	pseudogene	-1	n.-2368C>T
chrA1	5082502	G	A	PASS	upstream_gene_variant	MODIFIER	MTMR6	101085092	transcript	XM_019820543.1	protein_coding	-1	c.-2511C>T
chrA1	5082502	G	A	PASS	upstream_gene_variant	MODIFIER	MTMR6	101085092	transcript	XM_003980260.5	protein_coding	-1	c.-2511C>T
chrA1	5082502	G	A	PASS	intergenic_region	MODIFIER	MTMR6-NUP58	101085092-101085340	intergenic_region	101085092-101085340		-1	n.5082502G>A
chrA1	5096826	A	G	PASS	intron_variant	MODIFIER	NUP58	101085340	transcript	XM_023250027.1	protein_coding	1	c.108-1780A>G
chrA1	5096826	A	G	PASS	intron_variant	MODIFIER	NUP58	101085340	transcript	XM_023250028.1	protein_coding	1	c.108-1780A>G
chrA1	5097160	A	T	PASS	intron_variant	MODIFIER	NUP58	101085340	transcript	XM_023250027.1	protein_coding	1	c.108-1446A>T
chrA1	5097160	A	T	PASS	intron_variant	MODIFIER	NUP58	101085340	transcript	XM_023250028.1	protein_coding	1	c.108-1446A>T
chrA1	5107446	G	A	PASS	intron_variant	MODIFIER	NUP58	101085340	transcript	XM_023250027.1	protein_coding	5	c.649+424G>A
chrA1	5107446	G	A	PASS	intron_variant	MODIFIER	NUP58	101085340	transcript	XM_023250028.1	protein_coding	5	c.649+424G>A
chrA1	5110542	A	T	PASS	intron_variant	MODIFIER	NUP58	101085340	transcript	XM_023250027.1	protein_coding	5	c.650-1744A>T
chrA1	5110542	A	T	PASS	intron_variant	MODIFIER	NUP58	101085340	transcript	XM_023250028.1	protein_coding	5	c.650-1744A>T
chrA1	5110911	T	C	PASS	intron_variant	MODIFIER	NUP58	101085340	transcript	XM_023250027.1	protein_coding	5	c.650-1375T>C
chrA1	5110911	T	C	PASS	intron_variant	MODIFIER	NUP58	101085340	transcript	XM_023250028.1	protein_coding	5	c.650-1375T>C
chrA1	5111464	T	TAAATAAATAAATAAATAAATAAATAAATAAATAAATAAATAAA	PASS	intron_variant	MODIFIER	NUP58	101085340	transcript	XM_023250027.1	protein_coding	5	c.650-822_650-821insAAATAAATAAATAAATAAATAAATAAATAAATAAATAAATAAA
chrA1	5111464	T	TAAATAAATAAATAAATAAATAAATAAATAAATAAATAAATAAA	PASS	intron_variant	MODIFIER	NUP58	101085340	transcript	XM_023250028.1	protein_coding	5	c.650-822_650-821insAAATAAATAAATAAATAAATAAATAAATAAATAAATAAATAAA
chrA1	5112173	A	T	PASS	intron_variant	MODIFIER	NUP58	101085340	transcript	XM_023250027.1	protein_coding	5	c.650-113A>T
chrA1	5112173	A	T	PASS	intron_variant	MODIFIER	NUP58	101085340	transcript	XM_023250028.1	protein_coding	5	c.650-113A>T
chrA1	5112229	A	T	PASS	intron_variant	MODIFIER	NUP58	101085340	transcript	XM_023250027.1	protein_coding	5	c.650-57A>T
chrA1	5112229	A	T	PASS	intron_variant	MODIFIER	NUP58	101085340	transcript	XM_023250028.1	protein_coding	5	c.650-57A>T
chrA1	5112475	GATT	G	PASS	intron_variant	MODIFIER	NUP58	101085340	transcript	XM_023250027.1	protein_coding	6	c.674+166_674+168delATT
chrA1	5112475	GATT	G	PASS	intron_variant	MODIFIER	NUP58	101085340	transcript	XM_023250028.1	protein_coding	6	c.674+166_674+168delATT
chrA1	5112678	C	T	PASS	intron_variant	MODIFIER	NUP58	101085340	transcript	XM_023250027.1	protein_coding	6	c.674+368C>T
chrA1	5112678	C	T	PASS	intron_variant	MODIFIER	NUP58	101085340	transcript	XM_023250028.1	protein_coding	6	c.674+368C>T
chrA1	5112926	A	C	PASS	intron_variant	MODIFIER	NUP58	101085340	transcript	XM_023250027.1	protein_coding	6	c.675-483A>C
chrA1	5112926	A	C	PASS	intron_variant	MODIFIER	NUP58	101085340	transcript	XM_023250028.1	protein_coding	6	c.675-483A>C
chrA1	5112951	T	A	PASS	intron_variant	MODIFIER	NUP58	101085340	transcript	XM_023250027.1	protein_coding	6	c.675-458T>A
chrA1	5112951	T	A	PASS	intron_variant	MODIFIER	NUP58	101085340	transcript	XM_023250028.1	protein_coding	6	c.675-458T>A
chrA1	5113199	A	G	PASS	intron_variant	MODIFIER	NUP58	101085340	transcript	XM_023250027.1	protein_coding	6	c.675-210A>G
chrA1	5113199	A	G	PASS	intron_variant	MODIFIER	NUP58	101085340	transcript	XM_023250028.1	protein_coding	6	c.675-210A>G
chrA1	5113247	T	G	PASS	intron_variant	MODIFIER	NUP58	101085340	transcript	XM_023250027.1	protein_coding	6	c.675-162T>G
chrA1	5113247	T	G	PASS	intron_variant	MODIFIER	NUP58	101085340	transcript	XM_023250028.1	protein_coding	6	c.675-162T>G
chrA1	5113304	G	A	PASS	intron_variant	MODIFIER	NUP58	101085340	transcript	XM_023250027.1	protein_coding	6	c.675-105G>A
chrA1	5113304	G	A	PASS	intron_variant	MODIFIER	NUP58	101085340	transcript	XM_023250028.1	protein_coding	6	c.675-105G>A
chrA1	5113755	T	C	PASS	intron_variant	MODIFIER	NUP58	101085340	transcript	XM_023250027.1	protein_coding	7	c.741-36T>C
chrA1	5113755	T	C	PASS	intron_variant	MODIFIER	NUP58	101085340	transcript	XM_023250028.1	protein_coding	7	c.741-36T>C
chrA1	5114280	A	G	PASS	intron_variant	MODIFIER	NUP58	101085340	transcript	XM_023250027.1	protein_coding	8	c.915+315A>G
chrA1	5114280	A	G	PASS	intron_variant	MODIFIER	NUP58	101085340	transcript	XM_023250028.1	protein_coding	8	c.915+315A>G
chrA1	5114595	C	T	PASS	intron_variant	MODIFIER	NUP58	101085340	transcript	XM_023250027.1	protein_coding	8	c.915+630C>T
chrA1	5114595	C	T	PASS	intron_variant	MODIFIER	NUP58	101085340	transcript	XM_023250028.1	protein_coding	8	c.915+630C>T
chrA1	5115647	T	C	PASS	intron_variant	MODIFIER	NUP58	101085340	transcript	XM_023250027.1	protein_coding	8	c.916-1390T>C
chrA1	5115647	T	C	PASS	intron_variant	MODIFIER	NUP58	101085340	transcript	XM_023250028.1	protein_coding	8	c.916-1390T>C
chrA1	5116457	C	T	PASS	intron_variant	MODIFIER	NUP58	101085340	transcript	XM_023250027.1	protein_coding	8	c.916-580C>T
chrA1	5116457	C	T	PASS	intron_variant	MODIFIER	NUP58	101085340	transcript	XM_023250028.1	protein_coding	8	c.916-580C>T
chrA1	5118040	A	G	PASS	intron_variant	MODIFIER	NUP58	101085340	transcript	XM_023250027.1	protein_coding	9	c.995+924A>G
chrA1	5118040	A	G	PASS	intron_variant	MODIFIER	NUP58	101085340	transcript	XM_023250028.1	protein_coding	9	c.995+924A>G
chrA1	5118966	T	C	PASS	intron_variant	MODIFIER	NUP58	101085340	transcript	XM_023250027.1	protein_coding	9	c.996-190T>C
chrA1	5118966	T	C	PASS	intron_variant	MODIFIER	NUP58	101085340	transcript	XM_023250028.1	protein_coding	9	c.996-190T>C
chrA1	5122009	C	G	PASS	intron_variant	MODIFIER	NUP58	101085340	transcript	XM_023250027.1	protein_coding	11	c.1198-593C>G
chrA1	5122009	C	G	PASS	intron_variant	MODIFIER	NUP58	101085340	transcript	XM_023250028.1	protein_coding	11	c.1198-593C>G
chrA1	5124919	C	T	PASS	intron_variant	MODIFIER	NUP58	101085340	transcript	XM_023250027.1	protein_coding	12	c.1399+2116C>T
chrA1	5124919	C	T	PASS	intron_variant	MODIFIER	NUP58	101085340	transcript	XM_023250028.1	protein_coding	12	c.1399+2116C>T
chrA1	5125521	T	G	PASS	intron_variant	MODIFIER	NUP58	101085340	transcript	XM_023250027.1	protein_coding	12	c.1400-2666T>G
chrA1	5125521	T	G	PASS	intron_variant	MODIFIER	NUP58	101085340	transcript	XM_023250028.1	protein_coding	12	c.1400-2666T>G
chrA1	5134687	TATG	T	PASS	downstream_gene_variant	MODIFIER	NUP58	101085340	transcript	XM_023250027.1	protein_coding	-1	c.*3310_*3312delATG
chrA1	5134687	TATG	T	PASS	intron_variant	MODIFIER	NUP58	101085340	transcript	XM_023250028.1	protein_coding	14	c.1591+4718_1591+4720delATG
chrA1	5135494	G	A	PASS	downstream_gene_variant	MODIFIER	NUP58	101085340	transcript	XM_023250027.1	protein_coding	-1	c.*4116G>A
chrA1	5135494	G	A	PASS	intron_variant	MODIFIER	NUP58	101085340	transcript	XM_023250028.1	protein_coding	14	c.1591+5524G>A
chrA1	5137834	GGA	G	PASS	downstream_gene_variant	MODIFIER	NUP58	101085340	transcript	XM_023250027.1	protein_coding	-1	c.*6457_*6458delGA
chrA1	5137834	GGA	G	PASS	intron_variant	MODIFIER	NUP58	101085340	transcript	XM_023250028.1	protein_coding	14	c.1592-4662_1592-4661delGA
chrA1	5140525	ATCT	A	PASS	intron_variant	MODIFIER	NUP58	101085340	transcript	XM_023250028.1	protein_coding	14	c.1592-1971_1592-1969delTCT
chrA1	5141368	A	G	PASS	intron_variant	MODIFIER	NUP58	101085340	transcript	XM_023250028.1	protein_coding	14	c.1592-1129A>G
chrA1	5158602	A	G	PASS	5_prime_UTR_variant	MODIFIER	LOC101085594	101085594	transcript	XM_019820987.2	protein_coding	1	c.-200A>G
chrA1	5158602	A	G	PASS	upstream_gene_variant	MODIFIER	LOC111559502	111559502	transcript	XM_023250404.1	protein_coding	-1	c.-55T>C
chrA1	5158777	G	GA	PASS	upstream_gene_variant	MODIFIER	LOC111559502	111559502	transcript	XM_023250404.1	protein_coding	-1	c.-231_-230insT
chrA1	5158777	G	GA	PASS	intron_variant	MODIFIER	LOC101085594	101085594	transcript	XM_019820987.2	protein_coding	1	c.-45+20_-45+21insA
chrA1	5158817	C	A	PASS	upstream_gene_variant	MODIFIER	LOC111559502	111559502	transcript	XM_023250404.1	protein_coding	-1	c.-270G>T
chrA1	5158817	C	A	PASS	intron_variant	MODIFIER	LOC101085594	101085594	transcript	XM_019820987.2	protein_coding	1	c.-45+60C>A
chrA1	5158988	C	A	PASS	upstream_gene_variant	MODIFIER	LOC111559502	111559502	transcript	XM_023250404.1	protein_coding	-1	c.-441G>T
chrA1	5158988	C	A	PASS	intron_variant	MODIFIER	LOC101085594	101085594	transcript	XM_019820987.2	protein_coding	1	c.-45+231C>A
chrA1	5160274	A	G	PASS	upstream_gene_variant	MODIFIER	LOC111559502	111559502	transcript	XM_023250404.1	protein_coding	-1	c.-1727T>C
chrA1	5160274	A	G	PASS	intron_variant	MODIFIER	LOC101085594	101085594	transcript	XM_019820987.2	protein_coding	1	c.-45+1517A>G
chrA1	5161704	C	CTTTGA	PASS	upstream_gene_variant	MODIFIER	LOC111559502	111559502	transcript	XM_023250404.1	protein_coding	-1	c.-3158_-3157insTCAAA
chrA1	5161704	C	CTTTGA	PASS	intron_variant	MODIFIER	LOC101085594	101085594	transcript	XM_019820987.2	protein_coding	1	c.-45+2947_-45+2948insTTTGA
chrA1	5162122	G	A	PASS	upstream_gene_variant	MODIFIER	LOC111559502	111559502	transcript	XM_023250404.1	protein_coding	-1	c.-3575C>T
chrA1	5162122	G	A	PASS	intron_variant	MODIFIER	LOC101085594	101085594	transcript	XM_019820987.2	protein_coding	1	c.-45+3365G>A
chrA1	5162175	T	A	PASS	upstream_gene_variant	MODIFIER	LOC111559502	111559502	transcript	XM_023250404.1	protein_coding	-1	c.-3628A>T
chrA1	5162175	T	A	PASS	intron_variant	MODIFIER	LOC101085594	101085594	transcript	XM_019820987.2	protein_coding	1	c.-45+3418T>A
chrA1	5162420	C	T	PASS	upstream_gene_variant	MODIFIER	LOC111559502	111559502	transcript	XM_023250404.1	protein_coding	-1	c.-3873G>A
chrA1	5162420	C	T	PASS	intron_variant	MODIFIER	LOC101085594	101085594	transcript	XM_019820987.2	protein_coding	1	c.-45+3663C>T
chrA1	5162916	G	C	PASS	upstream_gene_variant	MODIFIER	LOC111559502	111559502	transcript	XM_023250404.1	protein_coding	-1	c.-4369C>G
chrA1	5162916	G	C	PASS	intron_variant	MODIFIER	LOC101085594	101085594	transcript	XM_019820987.2	protein_coding	1	c.-45+4159G>C
chrA1	5163095	G	A	PASS	upstream_gene_variant	MODIFIER	LOC111559502	111559502	transcript	XM_023250404.1	protein_coding	-1	c.-4548C>T
chrA1	5163095	G	A	PASS	intron_variant	MODIFIER	LOC101085594	101085594	transcript	XM_019820987.2	protein_coding	1	c.-45+4338G>A
chrA1	5163279	G	T	PASS	upstream_gene_variant	MODIFIER	LOC111559502	111559502	transcript	XM_023250404.1	protein_coding	-1	c.-4732C>A
chrA1	5163279	G	T	PASS	intron_variant	MODIFIER	LOC101085594	101085594	transcript	XM_019820987.2	protein_coding	1	c.-45+4522G>T
chrA1	5164442	CT	C	PASS	upstream_gene_variant	MODIFIER	LOC101085594	101085594	transcript	XM_023250034.1	protein_coding	-1	c.-4604delT
chrA1	5164442	CT	C	PASS	upstream_gene_variant	MODIFIER	LOC101085594	101085594	transcript	XM_006927173.4	protein_coding	-1	c.-94086delT
chrA1	5164442	CT	C	PASS	upstream_gene_variant	MODIFIER	LOC101085594	101085594	transcript	XM_023250050.1	protein_coding	-1	c.-4604delT
chrA1	5164442	CT	C	PASS	upstream_gene_variant	MODIFIER	LOC101085594	101085594	transcript	XM_023250035.1	protein_coding	-1	c.-4604delT
chrA1	5164442	CT	C	PASS	upstream_gene_variant	MODIFIER	LOC101085594	101085594	transcript	XM_023250041.1	protein_coding	-1	c.-4604delT
chrA1	5164442	CT	C	PASS	intron_variant	MODIFIER	LOC101085594	101085594	transcript	XM_019820987.2	protein_coding	1	c.-45+5686delT
chrA1	5164979	C	T	PASS	upstream_gene_variant	MODIFIER	LOC101085594	101085594	transcript	XM_023250034.1	protein_coding	-1	c.-4068C>T
chrA1	5164979	C	T	PASS	upstream_gene_variant	MODIFIER	LOC101085594	101085594	transcript	XM_006927173.4	protein_coding	-1	c.-93550C>T
chrA1	5164979	C	T	PASS	upstream_gene_variant	MODIFIER	LOC101085594	101085594	transcript	XM_023250050.1	protein_coding	-1	c.-4068C>T
chrA1	5164979	C	T	PASS	upstream_gene_variant	MODIFIER	LOC101085594	101085594	transcript	XM_023250035.1	protein_coding	-1	c.-4068C>T
chrA1	5164979	C	T	PASS	upstream_gene_variant	MODIFIER	LOC101085594	101085594	transcript	XM_023250041.1	protein_coding	-1	c.-4068C>T
chrA1	5164979	C	T	PASS	intron_variant	MODIFIER	LOC101085594	101085594	transcript	XM_019820987.2	protein_coding	1	c.-45+6222C>T
chrA1	5165375	G	A	PASS	upstream_gene_variant	MODIFIER	LOC101085594	101085594	transcript	XM_023250034.1	protein_coding	-1	c.-3672G>A
chrA1	5165375	G	A	PASS	upstream_gene_variant	MODIFIER	LOC101085594	101085594	transcript	XM_006927173.4	protein_coding	-1	c.-93154G>A
chrA1	5165375	G	A	PASS	upstream_gene_variant	MODIFIER	LOC101085594	101085594	transcript	XM_023250050.1	protein_coding	-1	c.-3672G>A
chrA1	5165375	G	A	PASS	upstream_gene_variant	MODIFIER	LOC101085594	101085594	transcript	XM_023250035.1	protein_coding	-1	c.-3672G>A
chrA1	5165375	G	A	PASS	upstream_gene_variant	MODIFIER	LOC101085594	101085594	transcript	XM_023250041.1	protein_coding	-1	c.-3672G>A
chrA1	5165375	G	A	PASS	intron_variant	MODIFIER	LOC101085594	101085594	transcript	XM_019820987.2	protein_coding	1	c.-45+6618G>A
chrA1	5165427	T	C	PASS	upstream_gene_variant	MODIFIER	LOC101085594	101085594	transcript	XM_023250034.1	protein_coding	-1	c.-3620T>C
chrA1	5165427	T	C	PASS	upstream_gene_variant	MODIFIER	LOC101085594	101085594	transcript	XM_006927173.4	protein_coding	-1	c.-93102T>C
chrA1	5165427	T	C	PASS	upstream_gene_variant	MODIFIER	LOC101085594	101085594	transcript	XM_023250050.1	protein_coding	-1	c.-3620T>C
chrA1	5165427	T	C	PASS	upstream_gene_variant	MODIFIER	LOC101085594	101085594	transcript	XM_023250035.1	protein_coding	-1	c.-3620T>C
chrA1	5165427	T	C	PASS	upstream_gene_variant	MODIFIER	LOC101085594	101085594	transcript	XM_023250041.1	protein_coding	-1	c.-3620T>C
chrA1	5165427	T	C	PASS	intron_variant	MODIFIER	LOC101085594	101085594	transcript	XM_019820987.2	protein_coding	1	c.-45+6670T>C
chrA1	5165442	A	G	PASS	upstream_gene_variant	MODIFIER	LOC101085594	101085594	transcript	XM_023250034.1	protein_coding	-1	c.-3605A>G
chrA1	5165442	A	G	PASS	upstream_gene_variant	MODIFIER	LOC101085594	101085594	transcript	XM_006927173.4	protein_coding	-1	c.-93087A>G
chrA1	5165442	A	G	PASS	upstream_gene_variant	MODIFIER	LOC101085594	101085594	transcript	XM_023250050.1	protein_coding	-1	c.-3605A>G
chrA1	5165442	A	G	PASS	upstream_gene_variant	MODIFIER	LOC101085594	101085594	transcript	XM_023250035.1	protein_coding	-1	c.-3605A>G
chrA1	5165442	A	G	PASS	upstream_gene_variant	MODIFIER	LOC101085594	101085594	transcript	XM_023250041.1	protein_coding	-1	c.-3605A>G
chrA1	5165442	A	G	PASS	intron_variant	MODIFIER	LOC101085594	101085594	transcript	XM_019820987.2	protein_coding	1	c.-45+6685A>G
chrA1	5166650	G	A	PASS	upstream_gene_variant	MODIFIER	LOC101085594	101085594	transcript	XM_023250034.1	protein_coding	-1	c.-2397G>A
chrA1	5166650	G	A	PASS	upstream_gene_variant	MODIFIER	LOC101085594	101085594	transcript	XM_006927173.4	protein_coding	-1	c.-91879G>A
chrA1	5166650	G	A	PASS	upstream_gene_variant	MODIFIER	LOC101085594	101085594	transcript	XM_023250050.1	protein_coding	-1	c.-2397G>A
chrA1	5166650	G	A	PASS	upstream_gene_variant	MODIFIER	LOC101085594	101085594	transcript	XM_023250035.1	protein_coding	-1	c.-2397G>A
chrA1	5166650	G	A	PASS	upstream_gene_variant	MODIFIER	LOC101085594	101085594	transcript	XM_023250041.1	protein_coding	-1	c.-2397G>A
chrA1	5166650	G	A	PASS	intron_variant	MODIFIER	LOC101085594	101085594	transcript	XM_019820987.2	protein_coding	1	c.-45+7893G>A
chrA1	5166985	C	T	PASS	upstream_gene_variant	MODIFIER	LOC101085594	101085594	transcript	XM_023250034.1	protein_coding	-1	c.-2062C>T
chrA1	5166985	C	T	PASS	upstream_gene_variant	MODIFIER	LOC101085594	101085594	transcript	XM_006927173.4	protein_coding	-1	c.-91544C>T
chrA1	5166985	C	T	PASS	upstream_gene_variant	MODIFIER	LOC101085594	101085594	transcript	XM_023250050.1	protein_coding	-1	c.-2062C>T
chrA1	5166985	C	T	PASS	upstream_gene_variant	MODIFIER	LOC101085594	101085594	transcript	XM_023250035.1	protein_coding	-1	c.-2062C>T
chrA1	5166985	C	T	PASS	upstream_gene_variant	MODIFIER	LOC101085594	101085594	transcript	XM_023250041.1	protein_coding	-1	c.-2062C>T
chrA1	5166985	C	T	PASS	intron_variant	MODIFIER	LOC101085594	101085594	transcript	XM_019820987.2	protein_coding	1	c.-45+8228C>T
chrA1	5168472	C	T	PASS	upstream_gene_variant	MODIFIER	LOC101085594	101085594	transcript	XM_023250034.1	protein_coding	-1	c.-575C>T
chrA1	5168472	C	T	PASS	upstream_gene_variant	MODIFIER	LOC101085594	101085594	transcript	XM_006927173.4	protein_coding	-1	c.-90057C>T
chrA1	5168472	C	T	PASS	upstream_gene_variant	MODIFIER	LOC101085594	101085594	transcript	XM_023250050.1	protein_coding	-1	c.-575C>T
chrA1	5168472	C	T	PASS	upstream_gene_variant	MODIFIER	LOC101085594	101085594	transcript	XM_023250035.1	protein_coding	-1	c.-575C>T
chrA1	5168472	C	T	PASS	upstream_gene_variant	MODIFIER	LOC101085594	101085594	transcript	XM_023250041.1	protein_coding	-1	c.-575C>T
chrA1	5168472	C	T	PASS	intron_variant	MODIFIER	LOC101085594	101085594	transcript	XM_019820987.2	protein_coding	1	c.-45+9715C>T
chrA1	5169321	A	C	PASS	intron_variant	MODIFIER	LOC101085594	101085594	transcript	XM_023250034.1	protein_coding	1	c.76+199A>C
chrA1	5169321	A	C	PASS	intron_variant	MODIFIER	LOC101085594	101085594	transcript	XM_019820987.2	protein_coding	1	c.-45+10564A>C
chrA1	5169321	A	C	PASS	intron_variant	MODIFIER	LOC101085594	101085594	transcript	XM_006927173.4	protein_coding	1	c.-45+735A>C
chrA1	5169321	A	C	PASS	intron_variant	MODIFIER	LOC101085594	101085594	transcript	XM_023250050.1	protein_coding	1	c.76+199A>C
chrA1	5169321	A	C	PASS	intron_variant	MODIFIER	LOC101085594	101085594	transcript	XM_023250035.1	protein_coding	1	c.76+199A>C
chrA1	5169321	A	C	PASS	intron_variant	MODIFIER	LOC101085594	101085594	transcript	XM_023250041.1	protein_coding	1	c.76+199A>C
chrA1	5170322	A	G	PASS	intron_variant	MODIFIER	LOC101085594	101085594	transcript	XM_023250034.1	protein_coding	1	c.76+1200A>G
chrA1	5170322	A	G	PASS	intron_variant	MODIFIER	LOC101085594	101085594	transcript	XM_019820987.2	protein_coding	1	c.-45+11565A>G
chrA1	5170322	A	G	PASS	intron_variant	MODIFIER	LOC101085594	101085594	transcript	XM_006927173.4	protein_coding	1	c.-45+1736A>G
chrA1	5170322	A	G	PASS	intron_variant	MODIFIER	LOC101085594	101085594	transcript	XM_023250050.1	protein_coding	1	c.76+1200A>G
chrA1	5170322	A	G	PASS	intron_variant	MODIFIER	LOC101085594	101085594	transcript	XM_023250035.1	protein_coding	1	c.76+1200A>G
chrA1	5170322	A	G	PASS	intron_variant	MODIFIER	LOC101085594	101085594	transcript	XM_023250041.1	protein_coding	1	c.76+1200A>G
chrA1	5171040	G	A	PASS	intron_variant	MODIFIER	LOC101085594	101085594	transcript	XM_023250034.1	protein_coding	1	c.76+1918G>A
chrA1	5171040	G	A	PASS	intron_variant	MODIFIER	LOC101085594	101085594	transcript	XM_019820987.2	protein_coding	1	c.-45+12283G>A
chrA1	5171040	G	A	PASS	intron_variant	MODIFIER	LOC101085594	101085594	transcript	XM_006927173.4	protein_coding	1	c.-45+2454G>A
chrA1	5171040	G	A	PASS	intron_variant	MODIFIER	LOC101085594	101085594	transcript	XM_023250050.1	protein_coding	1	c.76+1918G>A
chrA1	5171040	G	A	PASS	intron_variant	MODIFIER	LOC101085594	101085594	transcript	XM_023250035.1	protein_coding	1	c.76+1918G>A
chrA1	5171040	G	A	PASS	intron_variant	MODIFIER	LOC101085594	101085594	transcript	XM_023250041.1	protein_coding	1	c.76+1918G>A
chrA1	5171433	C	G	PASS	intron_variant	MODIFIER	LOC101085594	101085594	transcript	XM_023250034.1	protein_coding	1	c.76+2311C>G
chrA1	5171433	C	G	PASS	intron_variant	MODIFIER	LOC101085594	101085594	transcript	XM_019820987.2	protein_coding	1	c.-45+12676C>G
chrA1	5171433	C	G	PASS	intron_variant	MODIFIER	LOC101085594	101085594	transcript	XM_006927173.4	protein_coding	1	c.-45+2847C>G
chrA1	5171433	C	G	PASS	intron_variant	MODIFIER	LOC101085594	101085594	transcript	XM_023250050.1	protein_coding	1	c.76+2311C>G
chrA1	5171433	C	G	PASS	intron_variant	MODIFIER	LOC101085594	101085594	transcript	XM_023250035.1	protein_coding	1	c.76+2311C>G
chrA1	5171433	C	G	PASS	intron_variant	MODIFIER	LOC101085594	101085594	transcript	XM_023250041.1	protein_coding	1	c.76+2311C>G
chrA1	5171669	G	T	PASS	intron_variant	MODIFIER	LOC101085594	101085594	transcript	XM_023250034.1	protein_coding	1	c.76+2547G>T
chrA1	5171669	G	T	PASS	intron_variant	MODIFIER	LOC101085594	101085594	transcript	XM_019820987.2	protein_coding	1	c.-45+12912G>T
chrA1	5171669	G	T	PASS	intron_variant	MODIFIER	LOC101085594	101085594	transcript	XM_006927173.4	protein_coding	1	c.-45+3083G>T
chrA1	5171669	G	T	PASS	intron_variant	MODIFIER	LOC101085594	101085594	transcript	XM_023250050.1	protein_coding	1	c.76+2547G>T
chrA1	5171669	G	T	PASS	intron_variant	MODIFIER	LOC101085594	101085594	transcript	XM_023250035.1	protein_coding	1	c.76+2547G>T
chrA1	5171669	G	T	PASS	intron_variant	MODIFIER	LOC101085594	101085594	transcript	XM_023250041.1	protein_coding	1	c.76+2547G>T
chrA1	5171999	C	T	PASS	intron_variant	MODIFIER	LOC101085594	101085594	transcript	XM_023250034.1	protein_coding	1	c.76+2877C>T
chrA1	5171999	C	T	PASS	intron_variant	MODIFIER	LOC101085594	101085594	transcript	XM_019820987.2	protein_coding	1	c.-45+13242C>T
chrA1	5171999	C	T	PASS	intron_variant	MODIFIER	LOC101085594	101085594	transcript	XM_006927173.4	protein_coding	1	c.-45+3413C>T
chrA1	5171999	C	T	PASS	intron_variant	MODIFIER	LOC101085594	101085594	transcript	XM_023250050.1	protein_coding	1	c.76+2877C>T
chrA1	5171999	C	T	PASS	intron_variant	MODIFIER	LOC101085594	101085594	transcript	XM_023250035.1	protein_coding	1	c.76+2877C>T
chrA1	5171999	C	T	PASS	intron_variant	MODIFIER	LOC101085594	101085594	transcript	XM_023250041.1	protein_coding	1	c.76+2877C>T
chrA1	5172348	A	G	PASS	intron_variant	MODIFIER	LOC101085594	101085594	transcript	XM_023250034.1	protein_coding	1	c.76+3226A>G
chrA1	5172348	A	G	PASS	intron_variant	MODIFIER	LOC101085594	101085594	transcript	XM_019820987.2	protein_coding	1	c.-45+13591A>G
chrA1	5172348	A	G	PASS	intron_variant	MODIFIER	LOC101085594	101085594	transcript	XM_006927173.4	protein_coding	1	c.-45+3762A>G
chrA1	5172348	A	G	PASS	intron_variant	MODIFIER	LOC101085594	101085594	transcript	XM_023250050.1	protein_coding	1	c.76+3226A>G
chrA1	5172348	A	G	PASS	intron_variant	MODIFIER	LOC101085594	101085594	transcript	XM_023250035.1	protein_coding	1	c.76+3226A>G
chrA1	5172348	A	G	PASS	intron_variant	MODIFIER	LOC101085594	101085594	transcript	XM_023250041.1	protein_coding	1	c.76+3226A>G
chrA1	5173409	C	G	PASS	intron_variant	MODIFIER	LOC101085594	101085594	transcript	XM_023250034.1	protein_coding	1	c.76+4287C>G
chrA1	5173409	C	G	PASS	intron_variant	MODIFIER	LOC101085594	101085594	transcript	XM_019820987.2	protein_coding	1	c.-45+14652C>G
chrA1	5173409	C	G	PASS	intron_variant	MODIFIER	LOC101085594	101085594	transcript	XM_006927173.4	protein_coding	1	c.-45+4823C>G
chrA1	5173409	C	G	PASS	intron_variant	MODIFIER	LOC101085594	101085594	transcript	XM_023250050.1	protein_coding	1	c.76+4287C>G
chrA1	5173409	C	G	PASS	intron_variant	MODIFIER	LOC101085594	101085594	transcript	XM_023250035.1	protein_coding	1	c.76+4287C>G
chrA1	5173409	C	G	PASS	intron_variant	MODIFIER	LOC101085594	101085594	transcript	XM_023250041.1	protein_coding	1	c.76+4287C>G
chrA1	5173410	T	TAAATTAAATA	PASS	intron_variant	MODIFIER	LOC101085594	101085594	transcript	XM_023250034.1	protein_coding	1	c.76+4288_76+4289insAAATTAAATA
chrA1	5173410	T	TAAATTAAATA	PASS	intron_variant	MODIFIER	LOC101085594	101085594	transcript	XM_019820987.2	protein_coding	1	c.-45+14653_-45+14654insAAATTAAATA
chrA1	5173410	T	TAAATTAAATA	PASS	intron_variant	MODIFIER	LOC101085594	101085594	transcript	XM_006927173.4	protein_coding	1	c.-45+4824_-45+4825insAAATTAAATA
chrA1	5173410	T	TAAATTAAATA	PASS	intron_variant	MODIFIER	LOC101085594	101085594	transcript	XM_023250050.1	protein_coding	1	c.76+4288_76+4289insAAATTAAATA
chrA1	5173410	T	TAAATTAAATA	PASS	intron_variant	MODIFIER	LOC101085594	101085594	transcript	XM_023250035.1	protein_coding	1	c.76+4288_76+4289insAAATTAAATA
chrA1	5173410	T	TAAATTAAATA	PASS	intron_variant	MODIFIER	LOC101085594	101085594	transcript	XM_023250041.1	protein_coding	1	c.76+4288_76+4289insAAATTAAATA
chrA1	5173412	A	ATAAATAAATTAT	PASS	intron_variant	MODIFIER	LOC101085594	101085594	transcript	XM_023250034.1	protein_coding	1	c.76+4290_76+4291insTAAATAAATTAT
chrA1	5173412	A	ATAAATAAATTAT	PASS	intron_variant	MODIFIER	LOC101085594	101085594	transcript	XM_019820987.2	protein_coding	1	c.-45+14655_-45+14656insTAAATAAATTAT
chrA1	5173412	A	ATAAATAAATTAT	PASS	intron_variant	MODIFIER	LOC101085594	101085594	transcript	XM_006927173.4	protein_coding	1	c.-45+4826_-45+4827insTAAATAAATTAT
chrA1	5173412	A	ATAAATAAATTAT	PASS	intron_variant	MODIFIER	LOC101085594	101085594	transcript	XM_023250050.1	protein_coding	1	c.76+4290_76+4291insTAAATAAATTAT
chrA1	5173412	A	ATAAATAAATTAT	PASS	intron_variant	MODIFIER	LOC101085594	101085594	transcript	XM_023250035.1	protein_coding	1	c.76+4290_76+4291insTAAATAAATTAT
chrA1	5173412	A	ATAAATAAATTAT	PASS	intron_variant	MODIFIER	LOC101085594	101085594	transcript	XM_023250041.1	protein_coding	1	c.76+4290_76+4291insTAAATAAATTAT
chrA1	5247278	A	T	PASS	upstream_gene_variant	MODIFIER	LOC101085594	101085594	transcript	XM_019820927.2	protein_coding	-1	c.-11251A>T
chrA1	5247278	A	T	PASS	intron_variant	MODIFIER	LOC101085594	101085594	transcript	XM_023250034.1	protein_coding	1	c.77-11207A>T
chrA1	5247278	A	T	PASS	intron_variant	MODIFIER	LOC101085594	101085594	transcript	XM_019820987.2	protein_coding	1	c.-44-11207A>T
chrA1	5247278	A	T	PASS	intron_variant	MODIFIER	LOC101085594	101085594	transcript	XM_006927173.4	protein_coding	1	c.-44-11207A>T
chrA1	5247278	A	T	PASS	intron_variant	MODIFIER	LOC101085594	101085594	transcript	XM_023250050.1	protein_coding	1	c.77-11207A>T
chrA1	5247278	A	T	PASS	intron_variant	MODIFIER	LOC101085594	101085594	transcript	XM_023250035.1	protein_coding	1	c.77-11207A>T
chrA1	5247278	A	T	PASS	intron_variant	MODIFIER	LOC101085594	101085594	transcript	XM_023250041.1	protein_coding	1	c.77-11207A>T
chrA1	5247278	A	T	PASS	intron_variant	MODIFIER	LOC101085594	101085594	transcript	XM_019820599.2	protein_coding	1	c.41-11207A>T
chrA1	5335501	C	T	PASS	intron_variant	MODIFIER	LOC101085594	101085594	transcript	XM_023250034.1	protein_coding	13	c.1264-1467C>T
chrA1	5335501	C	T	PASS	intron_variant	MODIFIER	LOC101085594	101085594	transcript	XM_019820987.2	protein_coding	13	c.1144-1467C>T
chrA1	5335501	C	T	PASS	intron_variant	MODIFIER	LOC101085594	101085594	transcript	XM_006927173.4	protein_coding	13	c.1144-1467C>T
chrA1	5335501	C	T	PASS	intron_variant	MODIFIER	LOC101085594	101085594	transcript	XM_023250050.1	protein_coding	13	c.1264-1467C>T
chrA1	5335501	C	T	PASS	intron_variant	MODIFIER	LOC101085594	101085594	transcript	XM_023250035.1	protein_coding	13	c.1264-1467C>T
chrA1	5335501	C	T	PASS	intron_variant	MODIFIER	LOC101085594	101085594	transcript	XM_023250041.1	protein_coding	13	c.1264-1467C>T
chrA1	5335501	C	T	PASS	intron_variant	MODIFIER	LOC101085594	101085594	transcript	XM_019820599.2	protein_coding	13	c.1228-1467C>T
chrA1	5335501	C	T	PASS	intron_variant	MODIFIER	LOC101085594	101085594	transcript	XM_019820927.2	protein_coding	14	c.1144-1467C>T
chrA1	5335501	C	T	PASS	intron_variant	MODIFIER	LOC101085594	101085594	transcript	XM_019820968.2	protein_coding	13	c.1144-1467C>T
chrA1	5553505	C	T	PASS	intron_variant	MODIFIER	LOC101085594	101085594	transcript	XM_023250034.1	protein_coding	27	c.2679+10523C>T
chrA1	5553505	C	T	PASS	intron_variant	MODIFIER	LOC101085594	101085594	transcript	XM_019820987.2	protein_coding	27	c.2559+10523C>T
chrA1	5553505	C	T	PASS	intron_variant	MODIFIER	LOC101085594	101085594	transcript	XM_006927173.4	protein_coding	27	c.2559+10523C>T
chrA1	5553505	C	T	PASS	intron_variant	MODIFIER	LOC101085594	101085594	transcript	XM_023250050.1	protein_coding	27	c.2679+10523C>T
chrA1	5553505	C	T	PASS	intron_variant	MODIFIER	LOC101085594	101085594	transcript	XM_023250035.1	protein_coding	27	c.2679+10523C>T
chrA1	5553505	C	T	PASS	intron_variant	MODIFIER	LOC101085594	101085594	transcript	XM_023250041.1	protein_coding	27	c.2679+10523C>T
chrA1	5553505	C	T	PASS	intron_variant	MODIFIER	LOC101085594	101085594	transcript	XM_019820599.2	protein_coding	27	c.2643+10523C>T
chrA1	5553505	C	T	PASS	intron_variant	MODIFIER	LOC101085594	101085594	transcript	XM_019820927.2	protein_coding	28	c.2559+10523C>T
chrA1	5553505	C	T	PASS	intron_variant	MODIFIER	LOC101085594	101085594	transcript	XM_019820968.2	protein_coding	27	c.2559+10523C>T
chrA1	5553735	G	C	PASS	intron_variant	MODIFIER	LOC101085594	101085594	transcript	XM_023250034.1	protein_coding	27	c.2679+10753G>C
chrA1	5553735	G	C	PASS	intron_variant	MODIFIER	LOC101085594	101085594	transcript	XM_019820987.2	protein_coding	27	c.2559+10753G>C
chrA1	5553735	G	C	PASS	intron_variant	MODIFIER	LOC101085594	101085594	transcript	XM_006927173.4	protein_coding	27	c.2559+10753G>C
chrA1	5553735	G	C	PASS	intron_variant	MODIFIER	LOC101085594	101085594	transcript	XM_023250050.1	protein_coding	27	c.2679+10753G>C
chrA1	5553735	G	C	PASS	intron_variant	MODIFIER	LOC101085594	101085594	transcript	XM_023250035.1	protein_coding	27	c.2679+10753G>C
chrA1	5553735	G	C	PASS	intron_variant	MODIFIER	LOC101085594	101085594	transcript	XM_023250041.1	protein_coding	27	c.2679+10753G>C
chrA1	5553735	G	C	PASS	intron_variant	MODIFIER	LOC101085594	101085594	transcript	XM_019820599.2	protein_coding	27	c.2643+10753G>C
chrA1	5553735	G	C	PASS	intron_variant	MODIFIER	LOC101085594	101085594	transcript	XM_019820927.2	protein_coding	28	c.2559+10753G>C
chrA1	5553735	G	C	PASS	intron_variant	MODIFIER	LOC101085594	101085594	transcript	XM_019820968.2	protein_coding	27	c.2559+10753G>C
chrA1	5553777	C	T	PASS	intron_variant	MODIFIER	LOC101085594	101085594	transcript	XM_023250034.1	protein_coding	27	c.2679+10795C>T
chrA1	5553777	C	T	PASS	intron_variant	MODIFIER	LOC101085594	101085594	transcript	XM_019820987.2	protein_coding	27	c.2559+10795C>T
chrA1	5553777	C	T	PASS	intron_variant	MODIFIER	LOC101085594	101085594	transcript	XM_006927173.4	protein_coding	27	c.2559+10795C>T
chrA1	5553777	C	T	PASS	intron_variant	MODIFIER	LOC101085594	101085594	transcript	XM_023250050.1	protein_coding	27	c.2679+10795C>T
chrA1	5553777	C	T	PASS	intron_variant	MODIFIER	LOC101085594	101085594	transcript	XM_023250035.1	protein_coding	27	c.2679+10795C>T
chrA1	5553777	C	T	PASS	intron_variant	MODIFIER	LOC101085594	101085594	transcript	XM_023250041.1	protein_coding	27	c.2679+10795C>T
chrA1	5553777	C	T	PASS	intron_variant	MODIFIER	LOC101085594	101085594	transcript	XM_019820599.2	protein_coding	27	c.2643+10795C>T
chrA1	5553777	C	T	PASS	intron_variant	MODIFIER	LOC101085594	101085594	transcript	XM_019820927.2	protein_coding	28	c.2559+10795C>T
chrA1	5553777	C	T	PASS	intron_variant	MODIFIER	LOC101085594	101085594	transcript	XM_019820968.2	protein_coding	27	c.2559+10795C>T
chrA1	5555491	C	A	PASS	intron_variant	MODIFIER	LOC101085594	101085594	transcript	XM_023250034.1	protein_coding	27	c.2679+12509C>A
chrA1	5555491	C	A	PASS	intron_variant	MODIFIER	LOC101085594	101085594	transcript	XM_019820987.2	protein_coding	27	c.2559+12509C>A
chrA1	5555491	C	A	PASS	intron_variant	MODIFIER	LOC101085594	101085594	transcript	XM_006927173.4	protein_coding	27	c.2559+12509C>A
chrA1	5555491	C	A	PASS	intron_variant	MODIFIER	LOC101085594	101085594	transcript	XM_023250050.1	protein_coding	27	c.2679+12509C>A
chrA1	5555491	C	A	PASS	intron_variant	MODIFIER	LOC101085594	101085594	transcript	XM_023250035.1	protein_coding	27	c.2679+12509C>A
chrA1	5555491	C	A	PASS	intron_variant	MODIFIER	LOC101085594	101085594	transcript	XM_023250041.1	protein_coding	27	c.2679+12509C>A
chrA1	5555491	C	A	PASS	intron_variant	MODIFIER	LOC101085594	101085594	transcript	XM_019820599.2	protein_coding	27	c.2643+12509C>A
chrA1	5555491	C	A	PASS	intron_variant	MODIFIER	LOC101085594	101085594	transcript	XM_019820927.2	protein_coding	28	c.2559+12509C>A
chrA1	5555491	C	A	PASS	intron_variant	MODIFIER	LOC101085594	101085594	transcript	XM_019820968.2	protein_coding	27	c.2559+12509C>A
chrA1	5556848	G	A	PASS	intron_variant	MODIFIER	LOC101085594	101085594	transcript	XM_023250034.1	protein_coding	27	c.2679+13866G>A
chrA1	5556848	G	A	PASS	intron_variant	MODIFIER	LOC101085594	101085594	transcript	XM_019820987.2	protein_coding	27	c.2559+13866G>A
chrA1	5556848	G	A	PASS	intron_variant	MODIFIER	LOC101085594	101085594	transcript	XM_006927173.4	protein_coding	27	c.2559+13866G>A
chrA1	5556848	G	A	PASS	intron_variant	MODIFIER	LOC101085594	101085594	transcript	XM_023250050.1	protein_coding	27	c.2679+13866G>A
chrA1	5556848	G	A	PASS	intron_variant	MODIFIER	LOC101085594	101085594	transcript	XM_023250035.1	protein_coding	27	c.2679+13866G>A
chrA1	5556848	G	A	PASS	intron_variant	MODIFIER	LOC101085594	101085594	transcript	XM_023250041.1	protein_coding	27	c.2679+13866G>A
chrA1	5556848	G	A	PASS	intron_variant	MODIFIER	LOC101085594	101085594	transcript	XM_019820599.2	protein_coding	27	c.2643+13866G>A
chrA1	5556848	G	A	PASS	intron_variant	MODIFIER	LOC101085594	101085594	transcript	XM_019820927.2	protein_coding	28	c.2559+13866G>A
chrA1	5556848	G	A	PASS	intron_variant	MODIFIER	LOC101085594	101085594	transcript	XM_019820968.2	protein_coding	27	c.2559+13866G>A
chrA1	5565253	C	T	PASS	intron_variant	MODIFIER	LOC101085594	101085594	transcript	XM_023250034.1	protein_coding	27	c.2679+22271C>T
chrA1	5565253	C	T	PASS	intron_variant	MODIFIER	LOC101085594	101085594	transcript	XM_019820987.2	protein_coding	27	c.2559+22271C>T
chrA1	5565253	C	T	PASS	intron_variant	MODIFIER	LOC101085594	101085594	transcript	XM_006927173.4	protein_coding	27	c.2559+22271C>T
chrA1	5565253	C	T	PASS	intron_variant	MODIFIER	LOC101085594	101085594	transcript	XM_023250050.1	protein_coding	27	c.2679+22271C>T
chrA1	5565253	C	T	PASS	intron_variant	MODIFIER	LOC101085594	101085594	transcript	XM_023250035.1	protein_coding	27	c.2679+22271C>T
chrA1	5565253	C	T	PASS	intron_variant	MODIFIER	LOC101085594	101085594	transcript	XM_023250041.1	protein_coding	27	c.2679+22271C>T
chrA1	5565253	C	T	PASS	intron_variant	MODIFIER	LOC101085594	101085594	transcript	XM_019820599.2	protein_coding	27	c.2643+22271C>T
chrA1	5565253	C	T	PASS	intron_variant	MODIFIER	LOC101085594	101085594	transcript	XM_019820927.2	protein_coding	28	c.2559+22271C>T
chrA1	5565253	C	T	PASS	intron_variant	MODIFIER	LOC101085594	101085594	transcript	XM_019820968.2	protein_coding	27	c.2559+22271C>T
chrA1	5565811	T	G	PASS	intron_variant	MODIFIER	LOC101085594	101085594	transcript	XM_023250034.1	protein_coding	27	c.2679+22829T>G
chrA1	5565811	T	G	PASS	intron_variant	MODIFIER	LOC101085594	101085594	transcript	XM_019820987.2	protein_coding	27	c.2559+22829T>G
chrA1	5565811	T	G	PASS	intron_variant	MODIFIER	LOC101085594	101085594	transcript	XM_006927173.4	protein_coding	27	c.2559+22829T>G
chrA1	5565811	T	G	PASS	intron_variant	MODIFIER	LOC101085594	101085594	transcript	XM_023250050.1	protein_coding	27	c.2679+22829T>G
chrA1	5565811	T	G	PASS	intron_variant	MODIFIER	LOC101085594	101085594	transcript	XM_023250035.1	protein_coding	27	c.2679+22829T>G
chrA1	5565811	T	G	PASS	intron_variant	MODIFIER	LOC101085594	101085594	transcript	XM_023250041.1	protein_coding	27	c.2679+22829T>G
chrA1	5565811	T	G	PASS	intron_variant	MODIFIER	LOC101085594	101085594	transcript	XM_019820599.2	protein_coding	27	c.2643+22829T>G
chrA1	5565811	T	G	PASS	intron_variant	MODIFIER	LOC101085594	101085594	transcript	XM_019820927.2	protein_coding	28	c.2559+22829T>G
chrA1	5565811	T	G	PASS	intron_variant	MODIFIER	LOC101085594	101085594	transcript	XM_019820968.2	protein_coding	27	c.2559+22829T>G
chrA1	5566951	C	T	PASS	intron_variant	MODIFIER	LOC101085594	101085594	transcript	XM_023250034.1	protein_coding	27	c.2679+23969C>T
chrA1	5566951	C	T	PASS	intron_variant	MODIFIER	LOC101085594	101085594	transcript	XM_019820987.2	protein_coding	27	c.2559+23969C>T
chrA1	5566951	C	T	PASS	intron_variant	MODIFIER	LOC101085594	101085594	transcript	XM_006927173.4	protein_coding	27	c.2559+23969C>T
chrA1	5566951	C	T	PASS	intron_variant	MODIFIER	LOC101085594	101085594	transcript	XM_023250050.1	protein_coding	27	c.2679+23969C>T
chrA1	5566951	C	T	PASS	intron_variant	MODIFIER	LOC101085594	101085594	transcript	XM_023250035.1	protein_coding	27	c.2679+23969C>T
chrA1	5566951	C	T	PASS	intron_variant	MODIFIER	LOC101085594	101085594	transcript	XM_023250041.1	protein_coding	27	c.2679+23969C>T
chrA1	5566951	C	T	PASS	intron_variant	MODIFIER	LOC101085594	101085594	transcript	XM_019820599.2	protein_coding	27	c.2643+23969C>T
chrA1	5566951	C	T	PASS	intron_variant	MODIFIER	LOC101085594	101085594	transcript	XM_019820927.2	protein_coding	28	c.2559+23969C>T
chrA1	5566951	C	T	PASS	intron_variant	MODIFIER	LOC101085594	101085594	transcript	XM_019820968.2	protein_coding	27	c.2559+23969C>T
chrA1	5566965	G	A	PASS	intron_variant	MODIFIER	LOC101085594	101085594	transcript	XM_023250034.1	protein_coding	27	c.2679+23983G>A
chrA1	5566965	G	A	PASS	intron_variant	MODIFIER	LOC101085594	101085594	transcript	XM_019820987.2	protein_coding	27	c.2559+23983G>A
chrA1	5566965	G	A	PASS	intron_variant	MODIFIER	LOC101085594	101085594	transcript	XM_006927173.4	protein_coding	27	c.2559+23983G>A
chrA1	5566965	G	A	PASS	intron_variant	MODIFIER	LOC101085594	101085594	transcript	XM_023250050.1	protein_coding	27	c.2679+23983G>A
chrA1	5566965	G	A	PASS	intron_variant	MODIFIER	LOC101085594	101085594	transcript	XM_023250035.1	protein_coding	27	c.2679+23983G>A
chrA1	5566965	G	A	PASS	intron_variant	MODIFIER	LOC101085594	101085594	transcript	XM_023250041.1	protein_coding	27	c.2679+23983G>A
chrA1	5566965	G	A	PASS	intron_variant	MODIFIER	LOC101085594	101085594	transcript	XM_019820599.2	protein_coding	27	c.2643+23983G>A
chrA1	5566965	G	A	PASS	intron_variant	MODIFIER	LOC101085594	101085594	transcript	XM_019820927.2	protein_coding	28	c.2559+23983G>A
chrA1	5566965	G	A	PASS	intron_variant	MODIFIER	LOC101085594	101085594	transcript	XM_019820968.2	protein_coding	27	c.2559+23983G>A
chrA1	5570708	CAT	C	PASS	intron_variant	MODIFIER	LOC101085594	101085594	transcript	XM_023250034.1	protein_coding	27	c.2680-24992_2680-24991delAT
chrA1	5570708	CAT	C	PASS	intron_variant	MODIFIER	LOC101085594	101085594	transcript	XM_019820987.2	protein_coding	27	c.2560-24992_2560-24991delAT
chrA1	5570708	CAT	C	PASS	intron_variant	MODIFIER	LOC101085594	101085594	transcript	XM_006927173.4	protein_coding	27	c.2560-24992_2560-24991delAT
chrA1	5570708	CAT	C	PASS	intron_variant	MODIFIER	LOC101085594	101085594	transcript	XM_023250050.1	protein_coding	27	c.2680-24992_2680-24991delAT
chrA1	5570708	CAT	C	PASS	intron_variant	MODIFIER	LOC101085594	101085594	transcript	XM_023250035.1	protein_coding	27	c.2680-24992_2680-24991delAT
chrA1	5570708	CAT	C	PASS	intron_variant	MODIFIER	LOC101085594	101085594	transcript	XM_023250041.1	protein_coding	27	c.2680-24992_2680-24991delAT
chrA1	5570708	CAT	C	PASS	intron_variant	MODIFIER	LOC101085594	101085594	transcript	XM_019820599.2	protein_coding	27	c.2644-24992_2644-24991delAT
chrA1	5570708	CAT	C	PASS	intron_variant	MODIFIER	LOC101085594	101085594	transcript	XM_019820927.2	protein_coding	28	c.2560-24992_2560-24991delAT
chrA1	5570708	CAT	C	PASS	intron_variant	MODIFIER	LOC101085594	101085594	transcript	XM_019820968.2	protein_coding	27	c.2560-24992_2560-24991delAT
chrA1	5571921	C	G	PASS	intron_variant	MODIFIER	LOC101085594	101085594	transcript	XM_023250034.1	protein_coding	27	c.2680-23780C>G
chrA1	5571921	C	G	PASS	intron_variant	MODIFIER	LOC101085594	101085594	transcript	XM_019820987.2	protein_coding	27	c.2560-23780C>G
chrA1	5571921	C	G	PASS	intron_variant	MODIFIER	LOC101085594	101085594	transcript	XM_006927173.4	protein_coding	27	c.2560-23780C>G
chrA1	5571921	C	G	PASS	intron_variant	MODIFIER	LOC101085594	101085594	transcript	XM_023250050.1	protein_coding	27	c.2680-23780C>G
chrA1	5571921	C	G	PASS	intron_variant	MODIFIER	LOC101085594	101085594	transcript	XM_023250035.1	protein_coding	27	c.2680-23780C>G
chrA1	5571921	C	G	PASS	intron_variant	MODIFIER	LOC101085594	101085594	transcript	XM_023250041.1	protein_coding	27	c.2680-23780C>G
chrA1	5571921	C	G	PASS	intron_variant	MODIFIER	LOC101085594	101085594	transcript	XM_019820599.2	protein_coding	27	c.2644-23780C>G
chrA1	5571921	C	G	PASS	intron_variant	MODIFIER	LOC101085594	101085594	transcript	XM_019820927.2	protein_coding	28	c.2560-23780C>G
chrA1	5571921	C	G	PASS	intron_variant	MODIFIER	LOC101085594	101085594	transcript	XM_019820968.2	protein_coding	27	c.2560-23780C>G
chrA1	5572259	G	A	PASS	intron_variant	MODIFIER	LOC101085594	101085594	transcript	XM_023250034.1	protein_coding	27	c.2680-23442G>A
chrA1	5572259	G	A	PASS	intron_variant	MODIFIER	LOC101085594	101085594	transcript	XM_019820987.2	protein_coding	27	c.2560-23442G>A
chrA1	5572259	G	A	PASS	intron_variant	MODIFIER	LOC101085594	101085594	transcript	XM_006927173.4	protein_coding	27	c.2560-23442G>A
chrA1	5572259	G	A	PASS	intron_variant	MODIFIER	LOC101085594	101085594	transcript	XM_023250050.1	protein_coding	27	c.2680-23442G>A
chrA1	5572259	G	A	PASS	intron_variant	MODIFIER	LOC101085594	101085594	transcript	XM_023250035.1	protein_coding	27	c.2680-23442G>A
chrA1	5572259	G	A	PASS	intron_variant	MODIFIER	LOC101085594	101085594	transcript	XM_023250041.1	protein_coding	27	c.2680-23442G>A
chrA1	5572259	G	A	PASS	intron_variant	MODIFIER	LOC101085594	101085594	transcript	XM_019820599.2	protein_coding	27	c.2644-23442G>A
chrA1	5572259	G	A	PASS	intron_variant	MODIFIER	LOC101085594	101085594	transcript	XM_019820927.2	protein_coding	28	c.2560-23442G>A
chrA1	5572259	G	A	PASS	intron_variant	MODIFIER	LOC101085594	101085594	transcript	XM_019820968.2	protein_coding	27	c.2560-23442G>A
chrA1	5573488	T	C	PASS	intron_variant	MODIFIER	LOC101085594	101085594	transcript	XM_023250034.1	protein_coding	27	c.2680-22213T>C
chrA1	5573488	T	C	PASS	intron_variant	MODIFIER	LOC101085594	101085594	transcript	XM_019820987.2	protein_coding	27	c.2560-22213T>C
chrA1	5573488	T	C	PASS	intron_variant	MODIFIER	LOC101085594	101085594	transcript	XM_006927173.4	protein_coding	27	c.2560-22213T>C
chrA1	5573488	T	C	PASS	intron_variant	MODIFIER	LOC101085594	101085594	transcript	XM_023250050.1	protein_coding	27	c.2680-22213T>C
chrA1	5573488	T	C	PASS	intron_variant	MODIFIER	LOC101085594	101085594	transcript	XM_023250035.1	protein_coding	27	c.2680-22213T>C
chrA1	5573488	T	C	PASS	intron_variant	MODIFIER	LOC101085594	101085594	transcript	XM_023250041.1	protein_coding	27	c.2680-22213T>C
chrA1	5573488	T	C	PASS	intron_variant	MODIFIER	LOC101085594	101085594	transcript	XM_019820599.2	protein_coding	27	c.2644-22213T>C
chrA1	5573488	T	C	PASS	intron_variant	MODIFIER	LOC101085594	101085594	transcript	XM_019820927.2	protein_coding	28	c.2560-22213T>C
chrA1	5573488	T	C	PASS	intron_variant	MODIFIER	LOC101085594	101085594	transcript	XM_019820968.2	protein_coding	27	c.2560-22213T>C
chrA1	5577391	T	G	PASS	intron_variant	MODIFIER	LOC101085594	101085594	transcript	XM_023250034.1	protein_coding	27	c.2680-18310T>G
chrA1	5577391	T	G	PASS	intron_variant	MODIFIER	LOC101085594	101085594	transcript	XM_019820987.2	protein_coding	27	c.2560-18310T>G
chrA1	5577391	T	G	PASS	intron_variant	MODIFIER	LOC101085594	101085594	transcript	XM_006927173.4	protein_coding	27	c.2560-18310T>G
chrA1	5577391	T	G	PASS	intron_variant	MODIFIER	LOC101085594	101085594	transcript	XM_023250050.1	protein_coding	27	c.2680-18310T>G
chrA1	5577391	T	G	PASS	intron_variant	MODIFIER	LOC101085594	101085594	transcript	XM_023250035.1	protein_coding	27	c.2680-18310T>G
chrA1	5577391	T	G	PASS	intron_variant	MODIFIER	LOC101085594	101085594	transcript	XM_023250041.1	protein_coding	27	c.2680-18310T>G
chrA1	5577391	T	G	PASS	intron_variant	MODIFIER	LOC101085594	101085594	transcript	XM_019820599.2	protein_coding	27	c.2644-18310T>G
chrA1	5577391	T	G	PASS	intron_variant	MODIFIER	LOC101085594	101085594	transcript	XM_019820927.2	protein_coding	28	c.2560-18310T>G
chrA1	5577391	T	G	PASS	intron_variant	MODIFIER	LOC101085594	101085594	transcript	XM_019820968.2	protein_coding	27	c.2560-18310T>G
chrA1	5732898	ACAGATT	A	PASS	intron_variant	MODIFIER	LOC101085594	101085594	transcript	XM_023250034.1	protein_coding	35	c.3377+12486_3377+12491delCAGATT
chrA1	5732898	ACAGATT	A	PASS	intron_variant	MODIFIER	LOC101085594	101085594	transcript	XM_019820987.2	protein_coding	35	c.3257+12486_3257+12491delCAGATT
chrA1	5732898	ACAGATT	A	PASS	intron_variant	MODIFIER	LOC101085594	101085594	transcript	XM_006927173.4	protein_coding	35	c.3257+12486_3257+12491delCAGATT
chrA1	5732898	ACAGATT	A	PASS	intron_variant	MODIFIER	LOC101085594	101085594	transcript	XM_023250050.1	protein_coding	34	c.3320+12486_3320+12491delCAGATT
chrA1	5732898	ACAGATT	A	PASS	intron_variant	MODIFIER	LOC101085594	101085594	transcript	XM_023250035.1	protein_coding	35	c.3377+12486_3377+12491delCAGATT
chrA1	5732898	ACAGATT	A	PASS	intron_variant	MODIFIER	LOC101085594	101085594	transcript	XM_023250041.1	protein_coding	35	c.3377+12486_3377+12491delCAGATT
chrA1	5732898	ACAGATT	A	PASS	intron_variant	MODIFIER	LOC101085594	101085594	transcript	XM_019820599.2	protein_coding	35	c.3341+12486_3341+12491delCAGATT
chrA1	5732898	ACAGATT	A	PASS	intron_variant	MODIFIER	LOC101085594	101085594	transcript	XM_019820927.2	protein_coding	36	c.3257+12486_3257+12491delCAGATT
chrA1	5732898	ACAGATT	A	PASS	intron_variant	MODIFIER	LOC101085594	101085594	transcript	XM_019820968.2	protein_coding	35	c.3257+12486_3257+12491delCAGATT
chrA1	5839714	T	G	PASS	intron_variant	MODIFIER	LOC101096779	101096779	transcript	XM_019821051.2	protein_coding	36	c.*290+2523A>C
chrA1	5839714	T	G	PASS	intron_variant	MODIFIER	LOC101096779	101096779	transcript	XM_023250092.1	protein_coding	34	c.*290+2523A>C
chrA1	5839714	T	G	PASS	intron_variant	MODIFIER	LOC101096779	101096779	transcript	XM_023250080.1	protein_coding	36	c.*290+2523A>C
chrA1	5839714	T	G	PASS	intron_variant	MODIFIER	LOC101096779	101096779	transcript	XM_023250086.1	protein_coding	36	c.*290+2523A>C
chrA1	5839714	T	G	PASS	intron_variant	MODIFIER	LOC101096779	101096779	transcript	XM_023250077.1	protein_coding	36	c.*290+2523A>C
chrA1	5839714	T	G	PASS	intron_variant	MODIFIER	LOC101096779	101096779	transcript	XM_023250074.1	protein_coding	36	c.*290+2523A>C
chrA1	5839714	T	G	PASS	intron_variant	MODIFIER	LOC101096779	101096779	transcript	XM_023250089.1	protein_coding	35	c.*290+2523A>C
chrA1	5839714	T	G	PASS	intron_variant	MODIFIER	LOC101096779	101096779	transcript	XM_023250096.1	protein_coding	31	c.*290+2523A>C
chrA1	5841198	G	A	PASS	intron_variant	MODIFIER	LOC101096779	101096779	transcript	XM_019821051.2	protein_coding	36	c.*290+1039C>T
chrA1	5841198	G	A	PASS	intron_variant	MODIFIER	LOC101096779	101096779	transcript	XM_023250092.1	protein_coding	34	c.*290+1039C>T
chrA1	5841198	G	A	PASS	intron_variant	MODIFIER	LOC101096779	101096779	transcript	XM_023250080.1	protein_coding	36	c.*290+1039C>T
chrA1	5841198	G	A	PASS	intron_variant	MODIFIER	LOC101096779	101096779	transcript	XM_023250086.1	protein_coding	36	c.*290+1039C>T
chrA1	5841198	G	A	PASS	intron_variant	MODIFIER	LOC101096779	101096779	transcript	XM_023250077.1	protein_coding	36	c.*290+1039C>T
chrA1	5841198	G	A	PASS	intron_variant	MODIFIER	LOC101096779	101096779	transcript	XM_023250074.1	protein_coding	36	c.*290+1039C>T
chrA1	5841198	G	A	PASS	intron_variant	MODIFIER	LOC101096779	101096779	transcript	XM_023250089.1	protein_coding	35	c.*290+1039C>T
chrA1	5841198	G	A	PASS	intron_variant	MODIFIER	LOC101096779	101096779	transcript	XM_023250096.1	protein_coding	31	c.*290+1039C>T
chrA1	5848554	A	G	PASS	intron_variant	MODIFIER	LOC101096779	101096779	transcript	XM_019821051.2	protein_coding	35	c.*201+4578T>C
chrA1	5848554	A	G	PASS	intron_variant	MODIFIER	LOC101096779	101096779	transcript	XM_023250092.1	protein_coding	33	c.*201+4578T>C
chrA1	5848554	A	G	PASS	intron_variant	MODIFIER	LOC101096779	101096779	transcript	XM_023250080.1	protein_coding	35	c.*201+4578T>C
chrA1	5848554	A	G	PASS	intron_variant	MODIFIER	LOC101096779	101096779	transcript	XM_023250086.1	protein_coding	35	c.*201+4578T>C
chrA1	5848554	A	G	PASS	intron_variant	MODIFIER	LOC101096779	101096779	transcript	XM_023250077.1	protein_coding	35	c.*201+4578T>C
chrA1	5848554	A	G	PASS	intron_variant	MODIFIER	LOC101096779	101096779	transcript	XM_023250074.1	protein_coding	35	c.*201+4578T>C
chrA1	5848554	A	G	PASS	intron_variant	MODIFIER	LOC101096779	101096779	transcript	XM_023250089.1	protein_coding	34	c.*201+4578T>C
chrA1	5848554	A	G	PASS	intron_variant	MODIFIER	LOC101096779	101096779	transcript	XM_023250096.1	protein_coding	30	c.*201+4578T>C
chrA1	5851972	C	T	PASS	intron_variant	MODIFIER	LOC101096779	101096779	transcript	XM_019821051.2	protein_coding	35	c.*201+1160G>A
chrA1	5851972	C	T	PASS	intron_variant	MODIFIER	LOC101096779	101096779	transcript	XM_023250092.1	protein_coding	33	c.*201+1160G>A
chrA1	5851972	C	T	PASS	intron_variant	MODIFIER	LOC101096779	101096779	transcript	XM_023250080.1	protein_coding	35	c.*201+1160G>A
chrA1	5851972	C	T	PASS	intron_variant	MODIFIER	LOC101096779	101096779	transcript	XM_023250086.1	protein_coding	35	c.*201+1160G>A
chrA1	5851972	C	T	PASS	intron_variant	MODIFIER	LOC101096779	101096779	transcript	XM_023250077.1	protein_coding	35	c.*201+1160G>A
chrA1	5851972	C	T	PASS	intron_variant	MODIFIER	LOC101096779	101096779	transcript	XM_023250074.1	protein_coding	35	c.*201+1160G>A
chrA1	5851972	C	T	PASS	intron_variant	MODIFIER	LOC101096779	101096779	transcript	XM_023250089.1	protein_coding	34	c.*201+1160G>A
chrA1	5851972	C	T	PASS	intron_variant	MODIFIER	LOC101096779	101096779	transcript	XM_023250096.1	protein_coding	30	c.*201+1160G>A
chrA1	5852343	T	C	PASS	intron_variant	MODIFIER	LOC101096779	101096779	transcript	XM_019821051.2	protein_coding	35	c.*201+789A>G
chrA1	5852343	T	C	PASS	intron_variant	MODIFIER	LOC101096779	101096779	transcript	XM_023250092.1	protein_coding	33	c.*201+789A>G
chrA1	5852343	T	C	PASS	intron_variant	MODIFIER	LOC101096779	101096779	transcript	XM_023250080.1	protein_coding	35	c.*201+789A>G
chrA1	5852343	T	C	PASS	intron_variant	MODIFIER	LOC101096779	101096779	transcript	XM_023250086.1	protein_coding	35	c.*201+789A>G
chrA1	5852343	T	C	PASS	intron_variant	MODIFIER	LOC101096779	101096779	transcript	XM_023250077.1	protein_coding	35	c.*201+789A>G
chrA1	5852343	T	C	PASS	intron_variant	MODIFIER	LOC101096779	101096779	transcript	XM_023250074.1	protein_coding	35	c.*201+789A>G
chrA1	5852343	T	C	PASS	intron_variant	MODIFIER	LOC101096779	101096779	transcript	XM_023250089.1	protein_coding	34	c.*201+789A>G
chrA1	5852343	T	C	PASS	intron_variant	MODIFIER	LOC101096779	101096779	transcript	XM_023250096.1	protein_coding	30	c.*201+789A>G
chrA1	5852417	A	AAAAAAACAAAAAAAC	PASS	intron_variant	MODIFIER	LOC101096779	101096779	transcript	XM_019821051.2	protein_coding	35	c.*201+714_*201+715insGTTTTTTTGTTTTTT
chrA1	5852417	A	AAAAAAACAAAAAAAC	PASS	intron_variant	MODIFIER	LOC101096779	101096779	transcript	XM_023250092.1	protein_coding	33	c.*201+714_*201+715insGTTTTTTTGTTTTTT
chrA1	5852417	A	AAAAAAACAAAAAAAC	PASS	intron_variant	MODIFIER	LOC101096779	101096779	transcript	XM_023250080.1	protein_coding	35	c.*201+714_*201+715insGTTTTTTTGTTTTTT
chrA1	5852417	A	AAAAAAACAAAAAAAC	PASS	intron_variant	MODIFIER	LOC101096779	101096779	transcript	XM_023250086.1	protein_coding	35	c.*201+714_*201+715insGTTTTTTTGTTTTTT
chrA1	5852417	A	AAAAAAACAAAAAAAC	PASS	intron_variant	MODIFIER	LOC101096779	101096779	transcript	XM_023250077.1	protein_coding	35	c.*201+714_*201+715insGTTTTTTTGTTTTTT
chrA1	5852417	A	AAAAAAACAAAAAAAC	PASS	intron_variant	MODIFIER	LOC101096779	101096779	transcript	XM_023250074.1	protein_coding	35	c.*201+714_*201+715insGTTTTTTTGTTTTTT
chrA1	5852417	A	AAAAAAACAAAAAAAC	PASS	intron_variant	MODIFIER	LOC101096779	101096779	transcript	XM_023250089.1	protein_coding	34	c.*201+714_*201+715insGTTTTTTTGTTTTTT
chrA1	5852417	A	AAAAAAACAAAAAAAC	PASS	intron_variant	MODIFIER	LOC101096779	101096779	transcript	XM_023250096.1	protein_coding	30	c.*201+714_*201+715insGTTTTTTTGTTTTTT
chrA1	5853920	G	A	PASS	intron_variant	MODIFIER	LOC101096779	101096779	transcript	XM_019821051.2	protein_coding	34	c.*103-690C>T
chrA1	5853920	G	A	PASS	intron_variant	MODIFIER	LOC101096779	101096779	transcript	XM_023250092.1	protein_coding	32	c.*103-690C>T
chrA1	5853920	G	A	PASS	intron_variant	MODIFIER	LOC101096779	101096779	transcript	XM_023250080.1	protein_coding	34	c.*103-690C>T
chrA1	5853920	G	A	PASS	intron_variant	MODIFIER	LOC101096779	101096779	transcript	XM_023250086.1	protein_coding	34	c.*103-690C>T
chrA1	5853920	G	A	PASS	intron_variant	MODIFIER	LOC101096779	101096779	transcript	XM_023250077.1	protein_coding	34	c.*103-690C>T
chrA1	5853920	G	A	PASS	intron_variant	MODIFIER	LOC101096779	101096779	transcript	XM_023250074.1	protein_coding	34	c.*103-690C>T
chrA1	5853920	G	A	PASS	intron_variant	MODIFIER	LOC101096779	101096779	transcript	XM_023250089.1	protein_coding	33	c.*103-690C>T
chrA1	5853920	G	A	PASS	intron_variant	MODIFIER	LOC101096779	101096779	transcript	XM_023250096.1	protein_coding	29	c.*103-690C>T
chrA1	5853968	G	A	PASS	intron_variant	MODIFIER	LOC101096779	101096779	transcript	XM_019821051.2	protein_coding	34	c.*103-738C>T
chrA1	5853968	G	A	PASS	intron_variant	MODIFIER	LOC101096779	101096779	transcript	XM_023250092.1	protein_coding	32	c.*103-738C>T
chrA1	5853968	G	A	PASS	intron_variant	MODIFIER	LOC101096779	101096779	transcript	XM_023250080.1	protein_coding	34	c.*103-738C>T
chrA1	5853968	G	A	PASS	intron_variant	MODIFIER	LOC101096779	101096779	transcript	XM_023250086.1	protein_coding	34	c.*103-738C>T
chrA1	5853968	G	A	PASS	intron_variant	MODIFIER	LOC101096779	101096779	transcript	XM_023250077.1	protein_coding	34	c.*103-738C>T
chrA1	5853968	G	A	PASS	intron_variant	MODIFIER	LOC101096779	101096779	transcript	XM_023250074.1	protein_coding	34	c.*103-738C>T
chrA1	5853968	G	A	PASS	intron_variant	MODIFIER	LOC101096779	101096779	transcript	XM_023250089.1	protein_coding	33	c.*103-738C>T
chrA1	5853968	G	A	PASS	intron_variant	MODIFIER	LOC101096779	101096779	transcript	XM_023250096.1	protein_coding	29	c.*103-738C>T
chrA1	5855426	CTCTG	C	PASS	intron_variant	MODIFIER	LOC101096779	101096779	transcript	XM_019821051.2	protein_coding	34	c.*103-2200_*103-2197delCAGA
chrA1	5855426	CTCTG	C	PASS	intron_variant	MODIFIER	LOC101096779	101096779	transcript	XM_023250092.1	protein_coding	32	c.*103-2200_*103-2197delCAGA
chrA1	5855426	CTCTG	C	PASS	intron_variant	MODIFIER	LOC101096779	101096779	transcript	XM_023250080.1	protein_coding	34	c.*103-2200_*103-2197delCAGA
chrA1	5855426	CTCTG	C	PASS	intron_variant	MODIFIER	LOC101096779	101096779	transcript	XM_023250086.1	protein_coding	34	c.*103-2200_*103-2197delCAGA
chrA1	5855426	CTCTG	C	PASS	intron_variant	MODIFIER	LOC101096779	101096779	transcript	XM_023250077.1	protein_coding	34	c.*103-2200_*103-2197delCAGA
chrA1	5855426	CTCTG	C	PASS	intron_variant	MODIFIER	LOC101096779	101096779	transcript	XM_023250074.1	protein_coding	34	c.*103-2200_*103-2197delCAGA
chrA1	5855426	CTCTG	C	PASS	intron_variant	MODIFIER	LOC101096779	101096779	transcript	XM_023250089.1	protein_coding	33	c.*103-2200_*103-2197delCAGA
chrA1	5855426	CTCTG	C	PASS	intron_variant	MODIFIER	LOC101096779	101096779	transcript	XM_023250096.1	protein_coding	29	c.*103-2200_*103-2197delCAGA
chrA1	5856197	G	A	PASS	intron_variant	MODIFIER	LOC101096779	101096779	transcript	XM_019821051.2	protein_coding	34	c.*103-2967C>T
chrA1	5856197	G	A	PASS	intron_variant	MODIFIER	LOC101096779	101096779	transcript	XM_023250092.1	protein_coding	32	c.*103-2967C>T
chrA1	5856197	G	A	PASS	intron_variant	MODIFIER	LOC101096779	101096779	transcript	XM_023250080.1	protein_coding	34	c.*103-2967C>T
chrA1	5856197	G	A	PASS	intron_variant	MODIFIER	LOC101096779	101096779	transcript	XM_023250086.1	protein_coding	34	c.*103-2967C>T
chrA1	5856197	G	A	PASS	intron_variant	MODIFIER	LOC101096779	101096779	transcript	XM_023250077.1	protein_coding	34	c.*103-2967C>T
chrA1	5856197	G	A	PASS	intron_variant	MODIFIER	LOC101096779	101096779	transcript	XM_023250074.1	protein_coding	34	c.*103-2967C>T
chrA1	5856197	G	A	PASS	intron_variant	MODIFIER	LOC101096779	101096779	transcript	XM_023250089.1	protein_coding	33	c.*103-2967C>T
chrA1	5856197	G	A	PASS	intron_variant	MODIFIER	LOC101096779	101096779	transcript	XM_023250096.1	protein_coding	29	c.*103-2967C>T
chrA1	5856262	C	CT	PASS	intron_variant	MODIFIER	LOC101096779	101096779	transcript	XM_019821051.2	protein_coding	34	c.*103-3033_*103-3032insA
chrA1	5856262	C	CT	PASS	intron_variant	MODIFIER	LOC101096779	101096779	transcript	XM_023250092.1	protein_coding	32	c.*103-3033_*103-3032insA
chrA1	5856262	C	CT	PASS	intron_variant	MODIFIER	LOC101096779	101096779	transcript	XM_023250080.1	protein_coding	34	c.*103-3033_*103-3032insA
chrA1	5856262	C	CT	PASS	intron_variant	MODIFIER	LOC101096779	101096779	transcript	XM_023250086.1	protein_coding	34	c.*103-3033_*103-3032insA
chrA1	5856262	C	CT	PASS	intron_variant	MODIFIER	LOC101096779	101096779	transcript	XM_023250077.1	protein_coding	34	c.*103-3033_*103-3032insA
chrA1	5856262	C	CT	PASS	intron_variant	MODIFIER	LOC101096779	101096779	transcript	XM_023250074.1	protein_coding	34	c.*103-3033_*103-3032insA
chrA1	5856262	C	CT	PASS	intron_variant	MODIFIER	LOC101096779	101096779	transcript	XM_023250089.1	protein_coding	33	c.*103-3033_*103-3032insA
chrA1	5856262	C	CT	PASS	intron_variant	MODIFIER	LOC101096779	101096779	transcript	XM_023250096.1	protein_coding	29	c.*103-3033_*103-3032insA
chrA1	5857381	A	G	PASS	intron_variant	MODIFIER	LOC101096779	101096779	transcript	XM_019821051.2	protein_coding	34	c.*103-4151T>C
chrA1	5857381	A	G	PASS	intron_variant	MODIFIER	LOC101096779	101096779	transcript	XM_023250092.1	protein_coding	32	c.*103-4151T>C
chrA1	5857381	A	G	PASS	intron_variant	MODIFIER	LOC101096779	101096779	transcript	XM_023250080.1	protein_coding	34	c.*103-4151T>C
chrA1	5857381	A	G	PASS	intron_variant	MODIFIER	LOC101096779	101096779	transcript	XM_023250086.1	protein_coding	34	c.*103-4151T>C
chrA1	5857381	A	G	PASS	intron_variant	MODIFIER	LOC101096779	101096779	transcript	XM_023250077.1	protein_coding	34	c.*103-4151T>C
chrA1	5857381	A	G	PASS	intron_variant	MODIFIER	LOC101096779	101096779	transcript	XM_023250074.1	protein_coding	34	c.*103-4151T>C
chrA1	5857381	A	G	PASS	intron_variant	MODIFIER	LOC101096779	101096779	transcript	XM_023250089.1	protein_coding	33	c.*103-4151T>C
chrA1	5857381	A	G	PASS	intron_variant	MODIFIER	LOC101096779	101096779	transcript	XM_023250096.1	protein_coding	29	c.*103-4151T>C
chrA1	5857654	G	A	PASS	intron_variant	MODIFIER	LOC101096779	101096779	transcript	XM_019821051.2	protein_coding	34	c.*102+4292C>T
chrA1	5857654	G	A	PASS	intron_variant	MODIFIER	LOC101096779	101096779	transcript	XM_023250092.1	protein_coding	32	c.*102+4292C>T
chrA1	5857654	G	A	PASS	intron_variant	MODIFIER	LOC101096779	101096779	transcript	XM_023250080.1	protein_coding	34	c.*102+4292C>T
chrA1	5857654	G	A	PASS	intron_variant	MODIFIER	LOC101096779	101096779	transcript	XM_023250086.1	protein_coding	34	c.*102+4292C>T
chrA1	5857654	G	A	PASS	intron_variant	MODIFIER	LOC101096779	101096779	transcript	XM_023250077.1	protein_coding	34	c.*102+4292C>T
chrA1	5857654	G	A	PASS	intron_variant	MODIFIER	LOC101096779	101096779	transcript	XM_023250074.1	protein_coding	34	c.*102+4292C>T
chrA1	5857654	G	A	PASS	intron_variant	MODIFIER	LOC101096779	101096779	transcript	XM_023250089.1	protein_coding	33	c.*102+4292C>T
chrA1	5857654	G	A	PASS	intron_variant	MODIFIER	LOC101096779	101096779	transcript	XM_023250096.1	protein_coding	29	c.*102+4292C>T
chrA1	5857753	C	T	PASS	intron_variant	MODIFIER	LOC101096779	101096779	transcript	XM_019821051.2	protein_coding	34	c.*102+4193G>A
chrA1	5857753	C	T	PASS	intron_variant	MODIFIER	LOC101096779	101096779	transcript	XM_023250092.1	protein_coding	32	c.*102+4193G>A
chrA1	5857753	C	T	PASS	intron_variant	MODIFIER	LOC101096779	101096779	transcript	XM_023250080.1	protein_coding	34	c.*102+4193G>A
chrA1	5857753	C	T	PASS	intron_variant	MODIFIER	LOC101096779	101096779	transcript	XM_023250086.1	protein_coding	34	c.*102+4193G>A
chrA1	5857753	C	T	PASS	intron_variant	MODIFIER	LOC101096779	101096779	transcript	XM_023250077.1	protein_coding	34	c.*102+4193G>A
chrA1	5857753	C	T	PASS	intron_variant	MODIFIER	LOC101096779	101096779	transcript	XM_023250074.1	protein_coding	34	c.*102+4193G>A
chrA1	5857753	C	T	PASS	intron_variant	MODIFIER	LOC101096779	101096779	transcript	XM_023250089.1	protein_coding	33	c.*102+4193G>A
chrA1	5857753	C	T	PASS	intron_variant	MODIFIER	LOC101096779	101096779	transcript	XM_023250096.1	protein_coding	29	c.*102+4193G>A
chrA1	5859944	A	G	PASS	intron_variant	MODIFIER	LOC101096779	101096779	transcript	XM_019821051.2	protein_coding	34	c.*102+2002T>C
chrA1	5859944	A	G	PASS	intron_variant	MODIFIER	LOC101096779	101096779	transcript	XM_023250092.1	protein_coding	32	c.*102+2002T>C
chrA1	5859944	A	G	PASS	intron_variant	MODIFIER	LOC101096779	101096779	transcript	XM_023250080.1	protein_coding	34	c.*102+2002T>C
chrA1	5859944	A	G	PASS	intron_variant	MODIFIER	LOC101096779	101096779	transcript	XM_023250086.1	protein_coding	34	c.*102+2002T>C
chrA1	5859944	A	G	PASS	intron_variant	MODIFIER	LOC101096779	101096779	transcript	XM_023250077.1	protein_coding	34	c.*102+2002T>C
chrA1	5859944	A	G	PASS	intron_variant	MODIFIER	LOC101096779	101096779	transcript	XM_023250074.1	protein_coding	34	c.*102+2002T>C
chrA1	5859944	A	G	PASS	intron_variant	MODIFIER	LOC101096779	101096779	transcript	XM_023250089.1	protein_coding	33	c.*102+2002T>C
chrA1	5859944	A	G	PASS	intron_variant	MODIFIER	LOC101096779	101096779	transcript	XM_023250096.1	protein_coding	29	c.*102+2002T>C
chrA1	5861076	T	C	PASS	intron_variant	MODIFIER	LOC101096779	101096779	transcript	XM_019821051.2	protein_coding	34	c.*102+870A>G
chrA1	5861076	T	C	PASS	intron_variant	MODIFIER	LOC101096779	101096779	transcript	XM_023250092.1	protein_coding	32	c.*102+870A>G
chrA1	5861076	T	C	PASS	intron_variant	MODIFIER	LOC101096779	101096779	transcript	XM_023250080.1	protein_coding	34	c.*102+870A>G
chrA1	5861076	T	C	PASS	intron_variant	MODIFIER	LOC101096779	101096779	transcript	XM_023250086.1	protein_coding	34	c.*102+870A>G
chrA1	5861076	T	C	PASS	intron_variant	MODIFIER	LOC101096779	101096779	transcript	XM_023250077.1	protein_coding	34	c.*102+870A>G
chrA1	5861076	T	C	PASS	intron_variant	MODIFIER	LOC101096779	101096779	transcript	XM_023250074.1	protein_coding	34	c.*102+870A>G
chrA1	5861076	T	C	PASS	intron_variant	MODIFIER	LOC101096779	101096779	transcript	XM_023250089.1	protein_coding	33	c.*102+870A>G
chrA1	5861076	T	C	PASS	intron_variant	MODIFIER	LOC101096779	101096779	transcript	XM_023250096.1	protein_coding	29	c.*102+870A>G
chrA1	5861302	A	G	PASS	intron_variant	MODIFIER	LOC101096779	101096779	transcript	XM_019821051.2	protein_coding	34	c.*102+644T>C
chrA1	5861302	A	G	PASS	intron_variant	MODIFIER	LOC101096779	101096779	transcript	XM_023250092.1	protein_coding	32	c.*102+644T>C
chrA1	5861302	A	G	PASS	intron_variant	MODIFIER	LOC101096779	101096779	transcript	XM_023250080.1	protein_coding	34	c.*102+644T>C
chrA1	5861302	A	G	PASS	intron_variant	MODIFIER	LOC101096779	101096779	transcript	XM_023250086.1	protein_coding	34	c.*102+644T>C
chrA1	5861302	A	G	PASS	intron_variant	MODIFIER	LOC101096779	101096779	transcript	XM_023250077.1	protein_coding	34	c.*102+644T>C
chrA1	5861302	A	G	PASS	intron_variant	MODIFIER	LOC101096779	101096779	transcript	XM_023250074.1	protein_coding	34	c.*102+644T>C
chrA1	5861302	A	G	PASS	intron_variant	MODIFIER	LOC101096779	101096779	transcript	XM_023250089.1	protein_coding	33	c.*102+644T>C
chrA1	5861302	A	G	PASS	intron_variant	MODIFIER	LOC101096779	101096779	transcript	XM_023250096.1	protein_coding	29	c.*102+644T>C
chrA1	5861780	G	A	PASS	intron_variant	MODIFIER	LOC101096779	101096779	transcript	XM_019821051.2	protein_coding	34	c.*102+166C>T
chrA1	5861780	G	A	PASS	intron_variant	MODIFIER	LOC101096779	101096779	transcript	XM_023250092.1	protein_coding	32	c.*102+166C>T
chrA1	5861780	G	A	PASS	intron_variant	MODIFIER	LOC101096779	101096779	transcript	XM_023250080.1	protein_coding	34	c.*102+166C>T
chrA1	5861780	G	A	PASS	intron_variant	MODIFIER	LOC101096779	101096779	transcript	XM_023250086.1	protein_coding	34	c.*102+166C>T
chrA1	5861780	G	A	PASS	intron_variant	MODIFIER	LOC101096779	101096779	transcript	XM_023250077.1	protein_coding	34	c.*102+166C>T
chrA1	5861780	G	A	PASS	intron_variant	MODIFIER	LOC101096779	101096779	transcript	XM_023250074.1	protein_coding	34	c.*102+166C>T
chrA1	5861780	G	A	PASS	intron_variant	MODIFIER	LOC101096779	101096779	transcript	XM_023250089.1	protein_coding	33	c.*102+166C>T
chrA1	5861780	G	A	PASS	intron_variant	MODIFIER	LOC101096779	101096779	transcript	XM_023250096.1	protein_coding	29	c.*102+166C>T
chrA1	5861921	G	A	PASS	intron_variant	MODIFIER	LOC101096779	101096779	transcript	XM_019821051.2	protein_coding	34	c.*102+25C>T
chrA1	5861921	G	A	PASS	intron_variant	MODIFIER	LOC101096779	101096779	transcript	XM_023250092.1	protein_coding	32	c.*102+25C>T
chrA1	5861921	G	A	PASS	intron_variant	MODIFIER	LOC101096779	101096779	transcript	XM_023250080.1	protein_coding	34	c.*102+25C>T
chrA1	5861921	G	A	PASS	intron_variant	MODIFIER	LOC101096779	101096779	transcript	XM_023250086.1	protein_coding	34	c.*102+25C>T
chrA1	5861921	G	A	PASS	intron_variant	MODIFIER	LOC101096779	101096779	transcript	XM_023250077.1	protein_coding	34	c.*102+25C>T
chrA1	5861921	G	A	PASS	intron_variant	MODIFIER	LOC101096779	101096779	transcript	XM_023250074.1	protein_coding	34	c.*102+25C>T
chrA1	5861921	G	A	PASS	intron_variant	MODIFIER	LOC101096779	101096779	transcript	XM_023250089.1	protein_coding	33	c.*102+25C>T
chrA1	5861921	G	A	PASS	intron_variant	MODIFIER	LOC101096779	101096779	transcript	XM_023250096.1	protein_coding	29	c.*102+25C>T
chrA1	5862010	A	G	PASS	3_prime_UTR_variant	MODIFIER	LOC101096779	101096779	transcript	XM_019821051.2	protein_coding	34	c.*38T>C
chrA1	5862010	A	G	PASS	3_prime_UTR_variant	MODIFIER	LOC101096779	101096779	transcript	XM_023250092.1	protein_coding	32	c.*38T>C
chrA1	5862010	A	G	PASS	3_prime_UTR_variant	MODIFIER	LOC101096779	101096779	transcript	XM_023250080.1	protein_coding	34	c.*38T>C
chrA1	5862010	A	G	PASS	3_prime_UTR_variant	MODIFIER	LOC101096779	101096779	transcript	XM_023250086.1	protein_coding	34	c.*38T>C
chrA1	5862010	A	G	PASS	3_prime_UTR_variant	MODIFIER	LOC101096779	101096779	transcript	XM_023250077.1	protein_coding	34	c.*38T>C
chrA1	5862010	A	G	PASS	3_prime_UTR_variant	MODIFIER	LOC101096779	101096779	transcript	XM_023250074.1	protein_coding	34	c.*38T>C
chrA1	5862010	A	G	PASS	3_prime_UTR_variant	MODIFIER	LOC101096779	101096779	transcript	XM_023250089.1	protein_coding	33	c.*38T>C
chrA1	5862010	A	G	PASS	3_prime_UTR_variant	MODIFIER	LOC101096779	101096779	transcript	XM_023250096.1	protein_coding	29	c.*38T>C
chrA1	5862078	T	C	PASS	intron_variant	MODIFIER	LOC101096779	101096779	transcript	XM_019821051.2	protein_coding	33	c.*14-44A>G
chrA1	5862078	T	C	PASS	intron_variant	MODIFIER	LOC101096779	101096779	transcript	XM_023250092.1	protein_coding	31	c.*14-44A>G
chrA1	5862078	T	C	PASS	intron_variant	MODIFIER	LOC101096779	101096779	transcript	XM_023250080.1	protein_coding	33	c.*14-44A>G
chrA1	5862078	T	C	PASS	intron_variant	MODIFIER	LOC101096779	101096779	transcript	XM_023250086.1	protein_coding	33	c.*14-44A>G
chrA1	5862078	T	C	PASS	intron_variant	MODIFIER	LOC101096779	101096779	transcript	XM_023250077.1	protein_coding	33	c.*14-44A>G
chrA1	5862078	T	C	PASS	intron_variant	MODIFIER	LOC101096779	101096779	transcript	XM_023250074.1	protein_coding	33	c.*14-44A>G
chrA1	5862078	T	C	PASS	intron_variant	MODIFIER	LOC101096779	101096779	transcript	XM_023250089.1	protein_coding	32	c.*14-44A>G
chrA1	5862078	T	C	PASS	intron_variant	MODIFIER	LOC101096779	101096779	transcript	XM_023250096.1	protein_coding	28	c.*14-44A>G
chrA1	5862402	C	T	PASS	intron_variant	MODIFIER	LOC101096779	101096779	transcript	XM_019821051.2	protein_coding	33	c.*14-368G>A
chrA1	5862402	C	T	PASS	intron_variant	MODIFIER	LOC101096779	101096779	transcript	XM_023250092.1	protein_coding	31	c.*14-368G>A
chrA1	5862402	C	T	PASS	intron_variant	MODIFIER	LOC101096779	101096779	transcript	XM_023250080.1	protein_coding	33	c.*14-368G>A
chrA1	5862402	C	T	PASS	intron_variant	MODIFIER	LOC101096779	101096779	transcript	XM_023250086.1	protein_coding	33	c.*14-368G>A
chrA1	5862402	C	T	PASS	intron_variant	MODIFIER	LOC101096779	101096779	transcript	XM_023250077.1	protein_coding	33	c.*14-368G>A
chrA1	5862402	C	T	PASS	intron_variant	MODIFIER	LOC101096779	101096779	transcript	XM_023250074.1	protein_coding	33	c.*14-368G>A
[truncated: 180,429 more rows]
